# Supplementary material for: Identification of a 3-Gene Model as Prognostic Biomarker in Patients With Gastric Cancer
Source: Front Oncol. 2022 Jul 14;12:930586. doi: 10.3389/fonc.2022.930586 (PMC9329618; doi:10.3389/fonc.2022.930586)
Supplement: Supplementary file 2 [file DataSheet_2.xlsx]

## Sheet: List of Supplementary Tables
	List of Supplementary Tables	description
	Supplementary Table 1	The information of 17 patients with early primary gastric cancer
	Supplementary Table 2	The raw expression matrix of 17 patients with early primary gastric cancer
	Supplementary Table 3	List of differentially expressed genes between tumor and adjacent tissue from 17 patients
	Supplementary Table 4	Linked list of GSE62254, GSE84437 and GSE15459 datasets in GEO database

## Sheet: Table S1
Supplementary Table 1: The information of 17 patients with early primary gastric cancer
Patient	Sample	Sample type	Gender	Age	TNM stage	Pathology
01	T2012073181	adjacent tissue	F	66	—	—
	T2012073182	cancer tissue	F	66	TisNX	intestinal metaplasia
02	T2012073183	adjacent tissue	F	55	—	—
	T2012073184	cancer tissue	F	55	T1bNXM0	intestinal
03	T2012073185	adjacent tissue	F	60	—	—
	T2012073186	cancer tissue	F	60	T1aNXM0	moderately differentiated adenocarcinoma
04	T2012073187	adjacent tissue	M	56	—	—
	T2012073188	cancer tissue	M	56	T1aNXM0	poorly/Moderately differentiated adenocarcinoma
05	T2012073189	adjacent tissue	F	66	—	—
	T2012073190	cancer tissue	F	66	T1aNXM0	intestinal (mixed)
06	T2012073191	adjacent tissue	M	64	—	—
	T2012073192	cancer tissue	M	64	T1aNXM0	well-to-moderately differentiated adenocarcinoma
07	T2012073193	adjacent tissue	F	57	—	—
	T2012073194	cancer tissue	F	57	TisNX	intestinal metaplasia
08	T2012073195	adjacent tissue	M	57	—	—
	T2012073196	cancer tissue	M	57	TisNX	intestinal metaplasia
09	T2012073197	adjacent tissue	M	70	—	—
	T2012073198	cancer tissue	M	70	TisNX	intestinal metaplasia
10	T2012073199	adjacent tissue	M	70	—	—
	T2012073200	cancer tissue	M	70	TisNX	intestinal metaplasia
11	T2012073201	adjacent tissue	M	57	—	—
	T2012073202	cancer tissue	M	57	TisN0	intestinal metaplasia
12	T2012073203	adjacent tissue	M	75	—	—
	T2012073204	cancer tissue	M	75	T1aNXM0	well-differentiated adenocarcinoma
13	T2012073205	adjacent tissue	F	35	—	—
	T2012073206	cancer tissue	F	35	TisNX	intestinal metaplasia
14	T2012073207	adjacent tissue	F	66	—	—
	T2012073208	cancer tissue	F	66	T1aNX	mode-well rately differentiated adenocarcinoma
15	T2012073209	adjacent tissue	M	67	—	—
	T2012073210	cancer tissue	M	67	T1aNX	intestinal
16	T2012073211	adjacent tissue	M	76	—	—
	T2012073212	cancer tissue	M	76	T1aNX	intestinal
17	T2012073213	adjacent tissue	M	68	—	—
	T2012073214	cancer tissue	M	68	TisNX	intestinal

## Sheet: Table S2
Supplementary Table 2: The raw expression matrix of 17 patients with early primary gastric cancer
Gene	T2012073182	T2012073184	T2012073186	T2012073188	T2012073190	T2012073192	T2012073194	T2012073196	T2012073198	T2012073200	T2012073202	T2012073204	T2012073206	T2012073208	T2012073210	T2012073212	T2012073214	T2012073181	T2012073183	T2012073185	T2012073187	T2012073189	T2012073191	T2012073193	T2012073195	T2012073197	T2012073199	T2012073201	T2012073203	T2012073205	T2012073207	T2012073209	T2012073211	T2012073213
101928537	0	0	0	0	0	0	0	0	0	0	5	0	0	0	1	0	0	0	0	0	0	0	0	0	0	0	0	0	0	0	0	0	0	0
100526835	0	9	0	0	0	0	0	5	0	0	4	0	2	1	0	3	0	4	0	0	1	0	4	1	6	4	0	9	0	22	0	0	0	1
27075	2	11	0	0	10	10	6	18	11	5	20	10	15	737	32	6	5	4	0	0	6	14	0	1	4	11	23	35	10	92	9	34	11	6
4795	37	117	13	34	98	68	88	63	70	60	90	58	76	220	43	4	30	73	22	16	92	36	10	108	67	32	44	38	40	243	37	40	12	20
158248	0	8	0	0	0	0	0	0	0	0	0	0	2	3	0	0	0	0	0	0	0	0	0	3	0	3	0	0	0	7	0	0	0	0
205147	3	5	9	0	1	14	5	4	5	4	1	0	7	0	4	0	2	3	13	0	0	4	4	4	1	6	6	0	0	22	0	2	1	0
100528017	0	0	0	0	0	0	0	0	1	0	0	0	0	0	0	0	0	0	0	0	0	0	0	0	0	0	0	0	0	0	0	0	0	0
105375726	0	0	0	0	1	20	1	17	2	0	2	0	0	235	5	0	0	0	0	0	1	11	1	0	1	0	0	0	0	11	0	0	3	0
115811	0	10	0	0	4	0	2	4	1	0	1	2	3	16	1	0	1	5	0	0	2	3	1	1	4	1	0	2	0	3	2	1	0	0
80196	19	57	5	18	69	71	112	96	59	48	47	40	75	523	64	40	27	58	15	0	74	55	25	54	57	87	76	42	15	187	45	58	27	20
7071	7	62	3	40	141	41	105	158	65	31	19	109	133	993	117	23	38	54	7	18	110	85	30	36	118	62	91	52	28	641	40	130	33	66
132241	12	30	0	3	17	53	51	28	21	23	8	20	15	99	14	0	3	45	0	3	31	31	7	33	12	22	11	7	0	73	4	2	3	2
80110	0	8	0	0	10	7	6	18	5	12	10	1	27	134	4	4	4	0	7	0	14	13	4	15	10	21	15	0	1	40	15	6	7	7
7564	3	24	1	4	25	20	11	22	19	14	21	15	22	177	15	3	8	21	4	1	11	10	4	11	12	13	25	23	5	71	9	2	2	4
6907	9	30	2	8	26	41	37	66	12	11	64	20	109	395	30	13	10	30	11	18	27	99	21	58	39	82	9	35	36	445	24	12	16	42
440163	0	0	0	0	0	0	0	2	0	0	0	0	0	1	0	0	0	0	0	0	0	0	0	0	0	0	0	0	0	4	0	0	0	0
8986	56	214	36	46	180	212	310	327	117	74	339	201	212	786	232	64	65	199	49	27	102	162	36	246	109	129	129	222	34	204	62	105	43	49
8214	0	0	0	0	0	1	1	3	0	0	0	0	8	0	0	0	0	3	0	0	1	1	1	2	0	3	0	6	2	0	1	0	1	0
8061	0	72	3	14	103	25	33	222	61	22	33	279	12	823	54	15	14	57	8	0	35	15	4	24	21	5	20	29	9	65	6	2	7	15
6311	182	337	38	117	567	642	889	609	457	385	555	639	440	1970	428	70	124	542	166	54	719	355	86	863	492	298	370	538	212	1185	139	145	71	133
275	19	52	9	1	29	46	31	34	44	27	5	31	24	242	18	1	2	51	7	7	46	38	21	35	28	23	25	31	13	145	16	2	6	4
825	24	67	7	24	83	160	232	97	135	130	111	139	93	215	85	4	40	209	50	16	159	85	40	285	93	108	51	92	39	143	48	27	4	1
51293	6	12	0	2	9	24	5	17	19	6	9	18	43	524	14	7	1	9	0	0	3	20	0	4	32	12	8	14	11	152	5	12	3	8
100873945	0	1	0	0	0	0	0	0	0	0	0	0	0	0	0	0	0	0	0	0	0	0	0	0	0	0	0	0	0	0	0	0	0	0
72	3	2	0	7	8	13	12	35	15	7	3	10	223	19	23	21	18	7	16	0	43	36	4	21	121	127	40	28	46	376	101	26	72	163
56731	75	643	5	19	229	140	85	66	70	46	143	72	286	393	36	34	40	83	105	13	80	83	21	121	156	110	55	147	60	478	51	44	28	57
692312	52	134	3	4	172	137	140	132	211	183	29	120	38	373	64	23	19	174	21	2	78	128	30	150	83	141	66	38	14	195	18	5	22	31
79369	5	13	0	0	15	10	13	18	6	6	1	22	13	86	4	4	0	18	0	0	10	12	10	14	3	10	5	0	0	44	5	0	0	0
101928443	0	10	0	0	1	51	2	18	0	2	3	5	2	118	9	0	2	9	0	0	0	7	4	1	0	0	0	0	0	0	0	0	0	0
51013	2	15	0	5	12	29	11	32	18	14	29	11	40	99	16	8	11	13	2	9	16	5	1	26	20	31	22	10	16	80	6	10	16	22
440067	0	4	0	0	0	5	0	0	2	0	0	0	0	2	0	0	0	0	0	0	2	0	0	1	0	4	10	0	0	2	0	0	2	0
91754	1947	2486	1217	1166	967	1890	1718	759	692	718	1388	587	1942	1625	726	377	561	2605	1849	1348	1071	612	92	1969	749	933	737	918	513	1231	774	561	562	592
105377031	0	2	0	0	0	0	0	0	0	0	0	0	0	2	1	0	0	0	0	0	4	1	1	0	0	0	3	0	0	1	0	3	1	0
101926964	0	0	0	4	4	0	0	1	4	0	1	0	6	0	0	0	0	5	0	0	0	9	0	3	0	0	0	0	0	0	0	0	2	0
646214	188	578	56	116	196	683	453	241	128	114	139	211	313	1158	261	100	132	624	184	136	377	557	144	267	216	176	231	142	114	986	64	106	86	140
6150	15	38	0	4	17	40	29	48	25	16	38	18	58	323	18	14	20	20	10	6	33	35	7	18	36	25	22	17	6	140	30	30	15	32
100506164	0	0	0	0	0	0	13	0	16	3	0	0	0	0	0	0	0	2	0	0	0	0	0	12	0	0	5	0	0	0	0	0	0	0
58538	0	0	0	0	0	0	0	0	0	0	0	0	0	1	0	0	0	0	0	0	0	0	0	0	0	0	0	0	0	0	0	0	0	0
80185	4	29	0	2	19	17	16	13	12	3	29	2	27	313	11	14	8	23	1	10	14	6	2	11	16	18	11	16	4	67	17	7	11	13
23071	48	202	11	15	138	219	165	283	97	97	148	83	139	1261	181	58	40	179	26	20	134	194	49	126	154	153	190	169	58	576	81	133	58	55
64127	31	127	20	12	78	71	28	12	10	12	2	18	17	15	13	7	14	72	13	23	18	54	26	34	17	42	13	11	7	13	6	13	11	16
317749	9	1	0	10	17	72	3	33	16	15	12	13	31	184	13	8	9	24	3	0	33	49	15	15	10	25	34	15	8	55	6	18	11	20
23639	74	162	73	93	80	170	101	67	77	54	87	32	171	85	31	17	24	154	71	92	55	55	5	118	53	47	64	54	37	60	37	30	52	25
10111	33	202	11	28	78	230	116	238	105	105	75	110	148	1331	131	27	49	190	47	24	218	166	85	58	111	184	151	107	51	792	49	41	42	56
105	8	13	10	3	12	9	1	2	2	1	10	0	19	3	0	7	0	11	14	10	6	10	0	1	4	4	2	14	8	17	1	0	1	3
105373338	0	0	0	0	0	0	0	0	0	0	0	0	4	7	0	0	0	0	0	0	0	0	0	1	0	0	0	0	0	4	0	0	0	0
8799	18	27	5	4	9	5	17	52	23	8	55	8	37	268	40	16	13	8	1	0	23	30	6	11	20	31	41	20	12	108	17	22	20	12
284071	0	0	0	0	0	0	0	0	1	1	1	0	0	9	0	0	0	0	0	0	0	0	1	0	1	1	0	0	0	3	0	0	0	0
606551	0	0	0	0	0	0	0	0	0	0	0	0	0	2	0	0	0	0	0	0	0	0	0	0	0	0	0	0	0	0	0	0	0	0
55196	10	524	8	156	332	394	201	353	133	100	182	41	334	1449	254	106	58	319	32	7	479	491	314	138	85	1239	620	380	47	702	109	238	108	130
101929357	0	13	0	0	3	0	3	3	6	0	0	2	6	22	0	0	2	3	0	0	1	0	0	0	5	3	0	0	0	11	0	0	0	0
65999	3	14	0	7	13	34	10	24	20	14	28	7	34	156	15	13	7	8	6	5	13	24	3	5	8	26	25	5	1	70	3	11	2	5
101978719	324	398	243	233	254	434	355	149	104	137	244	127	467	83	118	58	102	543	371	258	176	123	28	387	124	123	111	189	62	164	116	86	103	102
101927678	50	65	22	12	39	51	43	15	17	32	26	10	44	22	15	4	22	54	104	27	28	15	3	62	13	21	8	17	12	27	17	10	9	10
1973	74	185	42	121	263	291	200	877	472	284	362	326	624	5458	365	276	240	157	168	25	196	183	53	170	320	731	522	285	157	688	272	332	345	595
9627	0	55	0	4	4	25	12	12	6	0	13	6	83	8	11	14	7	7	16	0	4	10	5	19	10	18	12	40	12	16	22	14	13	27
51016	1	13	0	2	10	13	17	13	14	8	5	7	5	62	11	4	3	19	3	0	18	4	12	20	6	14	16	8	1	19	4	3	7	7
132200	0	0	0	0	0	0	0	0	0	1	0	0	0	10	1	0	0	0	0	0	0	0	0	1	0	1	0	0	0	2	1	0	0	0
11219	0	0	0	0	0	0	0	1	0	0	0	0	1	2	0	0	0	0	0	0	1	1	0	0	0	2	2	2	0	6	0	0	0	0
727936	17	27	2	25	14	44	25	8	4	16	12	4	61	9	18	8	13	22	10	25	25	18	5	11	16	25	13	19	26	72	35	6	17	30
646450	844	880	436	630	399	785	488	172	224	221	321	197	694	171	174	94	189	887	772	539	382	145	26	610	183	244	208	413	145	263	245	251	159	193
340591	25	104	11	4	94	77	136	73	73	51	76	107	70	280	42	17	24	97	11	8	68	81	3	126	47	55	36	41	30	142	37	26	12	17
28985	442	601	298	268	252	642	417	200	148	197	267	142	515	643	174	81	167	647	454	320	251	241	45	482	174	274	230	254	134	401	184	155	131	112
400952	0	0	0	0	0	0	0	0	0	0	0	0	0	0	0	0	0	0	0	0	0	0	0	0	0	2	0	0	0	1	0	0	0	0
286101	36	72	20	36	60	86	48	90	51	36	70	22	176	968	52	27	29	96	63	22	71	84	13	56	50	45	49	63	45	350	54	73	28	49
56253	85	131	71	52	45	118	77	29	24	25	57	29	70	38	26	2	13	126	48	91	44	28	7	138	27	49	42	49	14	42	30	14	15	16
503640	0	0	0	0	2	2	0	0	0	0	0	0	0	15	2	0	1	1	0	0	2	0	1	0	0	1	9	0	0	28	0	1	0	0
100507388	0	5	0	0	1	5	0	1	0	0	0	0	0	17	1	0	0	0	0	0	0	1	1	0	0	0	0	0	0	4	0	0	0	0
5917	7	19	5	12	44	38	38	124	58	44	64	17	115	940	97	48	45	60	43	1	89	24	11	17	62	101	115	66	31	204	53	116	41	69
529	6	37	6	3	29	24	22	79	21	19	51	24	64	370	47	35	19	9	18	3	37	46	12	17	73	57	64	70	29	136	42	43	34	67
51566	9	43	2	6	32	45	30	32	33	19	69	28	131	366	30	29	22	28	8	14	24	30	7	57	54	69	50	59	37	268	45	42	19	55
116835	1	43	0	3	38	17	6	0	4	0	5	5	25	12	5	3	0	4	10	9	10	8	2	5	15	17	1	18	15	62	2	3	4	4
101927722	0	0	0	0	2	5	35	13	2	3	18	0	4	0	0	0	0	0	0	4	0	34	2	25	4	0	0	4	0	11	0	0	1	0
5687	12	12	10	7	27	40	13	83	53	34	53	26	113	708	48	56	19	26	13	1	31	29	20	15	26	108	65	56	25	99	43	97	41	78
100131193	14	31	5	5	33	34	52	8	30	25	6	40	17	64	8	1	8	66	5	0	38	19	6	32	8	19	11	36	3	136	3	1	1	0
284241	0	0	0	0	0	0	0	1	0	0	0	0	0	1	0	0	0	0	0	0	2	0	0	0	0	0	0	0	0	0	0	0	0	0
4677	32	115	5	35	75	84	170	329	154	103	65	167	198	2398	238	64	56	200	44	9	155	78	27	135	154	165	229	77	57	723	79	161	42	73
100128782	386	577	163	186	181	502	336	91	108	141	204	95	389	145	127	43	81	530	405	301	208	212	27	410	120	172	126	239	103	332	70	106	63	73
619568	0	0	0	0	0	1	0	0	0	0	0	0	0	3	0	0	0	0	0	0	0	0	0	0	0	0	0	0	0	0	0	0	0	0
254228	0	12	0	0	3	0	1	1	0	0	0	0	20	2	0	3	0	0	0	0	0	0	0	0	2	5	5	9	2	10	5	0	8	9
53904	0	0	0	0	0	0	0	0	0	1	0	0	8	0	0	0	0	0	0	0	0	2	0	0	2	4	0	3	0	11	0	0	0	0
643904	90	237	52	75	73	125	131	51	42	44	66	49	151	57	55	28	37	154	170	90	85	55	10	115	56	66	55	53	35	67	54	42	36	19
5169	0	0	0	6	0	44	0	0	7	3	5	7	1	3	0	3	0	6	0	4	50	4	4	3	1	8	49	0	2	13	1	15	1	0
5239	1	6	0	0	2	19	7	13	7	5	13	2	195	16	12	8	4	0	17	0	33	16	3	6	68	34	8	19	19	129	19	27	17	56
27199	0	0	0	0	0	0	0	0	1	2	0	0	0	0	0	0	0	0	0	0	0	0	0	0	0	0	0	0	0	2	0	0	0	0
283748	6	25	0	1	1	12	23	7	0	5	23	2	1	5	2	6	0	14	8	7	2	22	2	6	1	3	8	28	0	9	4	1	1	1
441061	0	0	0	0	0	0	0	0	0	0	0	0	0	0	0	0	0	0	0	0	0	0	0	0	0	1	0	0	0	1	0	0	0	0
2849	1	6	0	0	2	0	0	0	3	0	0	0	0	0	1	3	0	0	0	0	0	0	0	0	0	0	0	0	0	0	0	0	1	0
284116	2	5	0	15	0	11	6	1	2	1	1	10	0	6	6	0	0	9	0	0	16	0	0	0	4	7	61	0	0	0	0	6	3	1
109729164	0	0	0	0	0	0	0	0	0	0	0	0	0	0	0	0	0	0	0	0	0	0	0	0	0	1	0	0	0	5	0	0	0	0
399693	4	9	0	0	19	49	76	22	1	4	67	10	31	8	2	0	1	20	0	17	9	25	0	82	22	0	0	42	0	13	2	4	0	0
780529	0	0	0	0	0	0	0	0	0	0	0	0	0	0	0	0	0	0	0	3	0	4	1	0	0	0	0	0	0	0	0	0	0	0
283692	0	0	0	0	1	0	0	0	0	0	0	0	2	0	0	0	0	0	0	0	1	0	0	2	0	0	1	0	2	6	0	0	0	0
5654	3	39	1	11	10	38	5	15	19	0	12	7	105	106	4	10	13	3	16	4	20	42	5	5	27	30	10	16	30	70	29	12	12	43
221037	25	376	15	55	148	543	205	483	187	117	103	103	328	2168	382	74	78	369	53	8	391	738	324	114	210	602	512	189	84	1407	112	194	107	162
103752585	0	0	0	0	0	0	0	0	0	0	0	0	0	0	0	0	1	0	0	0	0	0	0	0	0	0	0	0	0	0	0	0	0	0
100129540	3	19	0	1	6	11	4	1	5	1	0	1	4	0	0	0	0	11	0	0	4	0	0	0	2	3	2	8	0	1	2	0	0	0
220980	0	0	0	0	2	0	0	0	0	1	0	1	0	1	0	0	2	3	0	0	2	0	0	0	4	2	0	0	1	12	0	0	0	0
8792	96	117	14	51	185	250	214	244	108	153	60	211	30	1471	341	41	40	432	4	18	233	53	23	80	9	55	276	33	7	23	25	133	34	10
51149	14	44	4	4	51	24	59	20	44	51	8	48	18	31	19	5	11	89	49	3	48	4	0	62	30	36	8	62	18	57	9	5	7	1
407975	20	18	21	10	22	5	14	7	14	10	17	5	15	141	5	3	3	17	32	5	14	4	3	26	3	8	14	6	2	19	4	5	1	0
10842	0	0	0	0	0	0	0	0	0	0	0	0	0	2	0	0	0	0	0	0	0	4	0	0	0	0	0	0	0	0	0	0	0	0
197187	8	2	0	5	15	12	3	7	4	2	2	2	12	9	2	0	1	17	5	0	2	5	4	2	6	4	0	19	4	43	3	1	1	9
6449	36	84	16	14	108	75	121	217	105	96	131	126	166	988	104	40	53	95	25	0	116	83	26	102	122	123	169	71	48	342	52	94	45	52
54520	27	193	8	38	111	163	147	174	94	84	75	153	101	952	144	33	35	207	29	8	219	104	49	59	163	125	195	65	61	546	43	76	21	15
84747	9	73	9	16	45	39	47	75	46	34	35	30	96	435	26	22	25	44	13	1	32	41	7	23	54	61	42	32	13	244	26	9	17	33
26094	17	20	0	5	39	21	43	63	28	28	14	47	17	248	17	9	9	67	6	0	39	19	10	65	61	30	11	19	22	119	16	15	5	5
727957	254	3135	186	250	1256	1334	1687	800	726	505	958	784	358	1987	654	101	142	1273	255	232	724	592	124	1316	587	305	502	784	116	1049	236	315	43	47
54798	6	142	0	0	18	43	9	3	16	1	2	0	309	1	0	0	0	0	0	17	5	236	15	6	7	35	14	27	6	760	2	3	5	14
3910	48	495	1	29	131	212	87	66	28	13	102	29	477	185	33	14	40	72	70	3	125	140	47	149	165	126	19	136	91	441	124	78	62	103
80232	147	467	39	98	356	311	440	345	195	189	422	243	388	1827	285	123	105	276	169	20	323	149	65	384	209	327	264	440	124	788	164	226	123	134
101927429	0	0	0	0	1	0	0	1	0	0	0	1	4	1	0	0	0	0	14	0	4	4	0	0	39	1	0	0	1	251	1	0	0	0
102724050	0	0	0	0	1	2	0	0	0	0	0	0	0	1	0	0	0	0	0	0	0	1	0	0	0	0	0	0	0	0	0	0	0	0
132320	47	152	61	19	68	116	85	76	48	43	77	35	154	377	58	20	27	108	57	26	88	50	10	72	83	78	64	53	33	165	56	43	41	64
51455	18	106	3	33	76	129	83	101	63	40	69	53	155	665	86	17	21	100	10	17	111	199	44	52	69	90	130	71	22	440	35	41	18	43
652276	57	440	15	31	97	218	326	148	148	90	114	135	62	318	83	21	41	225	54	21	129	164	40	193	80	106	102	164	36	289	26	21	10	13
140032	0	0	0	0	0	0	0	1	0	0	0	0	0	0	0	0	1	0	0	0	0	0	0	0	0	0	0	0	1	0	0	0	0	0
340152	811	1147	417	341	381	1120	730	252	272	359	402	215	662	537	254	92	209	1326	790	498	390	253	62	792	230	502	296	303	191	371	183	190	160	133
10866	8	190	0	11	96	216	50	88	59	17	49	19	58	1039	47	35	30	20	23	2	48	148	29	42	15	145	61	46	9	88	21	23	12	33
100996342	0	0	0	0	0	0	0	0	0	0	0	0	0	1	0	0	0	0	0	0	0	0	0	0	0	0	0	0	0	0	0	0	0	0
106144529	1	0	0	0	0	0	1	0	1	0	0	0	0	1	0	0	0	0	0	0	0	0	0	0	0	1	0	0	0	3	0	0	0	0
79712	4	31	0	8	17	24	23	28	19	11	18	11	92	213	43	12	11	18	30	0	32	22	6	10	37	34	36	51	37	84	31	31	10	30
8499	0	18	0	1	0	2	8	3	2	0	4	2	15	2	1	0	0	3	2	0	1	25	1	0	11	0	1	11	3	38	3	0	0	5
55140	3	24	0	2	20	25	30	69	35	26	30	17	58	773	29	11	18	54	24	0	26	43	11	26	35	42	36	20	12	139	39	19	16	28
1633	2	5	0	4	7	19	5	35	15	9	36	11	35	222	7	3	5	1	3	0	9	11	6	4	6	66	18	25	11	31	6	21	5	27
642987	0	0	0	0	0	0	0	0	0	0	2	0	0	6	2	2	0	3	0	0	1	0	0	0	4	7	3	0	0	21	1	0	0	1
101928545	0	0	0	0	0	0	2	0	0	0	2	0	2	12	0	0	0	0	0	0	0	1	0	0	2	0	0	0	0	1	0	0	0	0
130399	0	3	2	0	2	5	14	11	7	2	2	3	16	178	8	1	1	16	0	11	18	10	1	4	1	15	21	0	5	51	9	13	0	2
80830	657	957	179	337	566	1250	507	499	261	188	630	165	773	2317	452	181	147	1232	439	448	362	765	118	750	185	503	884	369	132	521	199	511	194	225
390195	0	0	0	0	0	0	0	0	0	0	0	0	0	0	0	0	0	0	0	0	0	0	0	0	0	0	0	0	0	1	0	0	0	0
7706	117	623	76	405	665	1110	1141	803	388	264	1240	450	399	4901	932	258	168	800	244	90	598	634	170	1224	422	368	690	737	155	744	324	659	125	110
100507257	0	0	0	0	1	0	0	0	0	0	0	0	0	0	1	0	0	2	0	0	0	7	0	0	0	0	0	3	0	0	0	0	0	0
150763	0	54	0	0	40	4	2	0	14	1	3	3	0	2	0	0	0	0	0	0	3	19	3	5	1	3	3	10	0	29	0	0	0	1
594	46	73	15	35	24	57	53	45	36	22	32	30	75	634	45	2	36	121	56	36	49	42	3	36	81	59	47	67	25	416	8	32	16	14
100506495	1	3	0	0	0	6	2	0	0	0	2	2	10	11	1	0	0	0	6	0	8	18	0	11	62	1	0	0	7	339	1	1	1	2
2104	0	17	8	13	11	51	7	42	15	16	2	6	64	4	28	3	6	24	184	0	410	262	16	80	1653	63	32	29	437	3719	126	12	27	7
27032	40	233	36	13	47	115	61	172	75	36	46	50	137	1974	97	42	35	84	47	1	64	103	35	58	75	97	141	88	24	333	25	47	21	41
84440	90	282	15	52	132	289	279	293	114	143	269	169	147	1501	286	64	89	264	59	75	270	189	48	158	126	163	236	156	67	605	84	188	44	60
116985	126	618	31	75	677	969	358	210	237	258	310	459	289	842	143	123	162	447	114	73	319	331	141	398	211	477	260	310	103	698	156	109	96	115
89853	25	176	10	36	68	104	75	34	55	32	35	72	111	194	69	26	27	96	36	12	65	55	26	23	77	88	57	77	40	279	54	34	41	44
100506930	352	638	298	265	395	346	364	107	167	160	316	118	414	107	86	77	97	418	459	313	231	127	12	369	148	173	134	341	83	182	138	107	101	77
84128	9	53	0	5	29	42	19	72	41	23	11	24	66	633	31	26	14	53	6	11	34	57	17	9	22	76	32	19	8	210	30	31	13	31
51693	6	5	0	5	13	32	28	32	17	10	21	8	38	210	14	14	16	11	18	3	15	16	11	22	25	43	15	21	25	102	11	20	6	11
3014	113	333	20	9	152	77	90	154	150	59	62	131	79	1663	40	51	30	95	37	21	73	64	25	65	40	74	106	54	23	63	23	47	43	43
118490	22	44	19	22	17	42	38	15	15	18	18	10	18	63	8	1	4	39	20	32	22	15	2	45	15	30	15	33	2	45	6	5	7	7
1109	0	1	0	0	0	2	0	3	1	0	0	0	0	4	1	2	0	0	0	0	0	0	0	0	0	1	1	0	0	0	0	1	3	3
148229	4	12	1	0	15	6	6	4	1	1	3	3	3	2	2	0	0	4	5	0	3	4	1	7	6	3	2	30	3	14	1	2	1	2
1136	0	0	0	0	0	0	3	0	1	3	1	3	3	27	1	0	2	5	0	0	0	0	0	1	0	0	0	0	0	1	2	0	0	0
390882	0	1	0	0	0	0	0	0	0	0	0	0	0	0	0	0	0	0	0	0	0	0	0	0	0	0	0	0	0	0	0	0	0	0
442720	0	0	0	0	0	0	0	0	0	0	0	0	0	0	0	0	0	0	0	0	0	0	0	0	0	0	0	0	0	1	0	0	0	0
6812	8	138	4	3	22	48	40	10	43	27	5	3	86	47	6	10	34	20	9	2	35	73	12	18	64	32	11	43	46	337	19	25	14	19
149628	5	122	0	1	43	66	17	14	4	5	21	7	21	4	4	3	8	12	47	6	49	42	17	41	22	180	12	26	9	26	15	5	4	12
400208	0	0	0	0	0	1	0	0	0	0	0	0	0	1	0	0	0	0	0	0	0	0	0	0	1	0	0	0	0	11	1	0	0	0
80714	5	55	7	8	46	53	67	39	16	21	58	31	18	53	14	0	5	37	1	8	12	18	8	72	33	39	7	18	5	20	9	4	0	2
11338	211	393	44	147	516	441	680	576	452	382	447	620	442	2077	406	120	180	575	172	62	640	172	35	482	389	448	418	373	158	758	180	253	93	158
147495	285	382	170	255	126	393	234	73	179	135	171	68	378	74	78	28	55	318	340	207	165	149	33	316	131	118	66	188	131	262	93	114	80	105
54910	21	91	8	5	70	49	32	10	21	32	16	54	36	143	12	10	9	56	4	2	17	30	6	42	42	21	10	41	34	168	10	11	8	20
1009	3	79	0	5	13	23	16	18	13	6	16	3	122	49	6	9	17	9	45	11	20	51	11	65	41	35	6	19	25	99	29	14	25	43
83479	5	27	1	1	9	13	21	31	18	5	16	5	35	186	20	5	5	17	5	7	19	17	8	8	22	54	12	20	5	106	4	16	7	18
79156	10	424	0	17	10	11	7	3	24	18	19	7	21	6	2	8	4	27	2	4	10	28	5	24	20	42	10	26	5	25	6	2	2	12
147658	58	99	85	47	44	73	80	33	34	26	76	27	42	13	13	11	28	93	81	73	40	17	2	84	36	40	16	57	19	23	14	19	19	23
51460	25	179	0	16	86	37	51	62	35	47	31	38	47	1034	79	13	18	23	29	11	43	37	5	20	39	49	35	27	12	177	18	40	16	24
5700	35	64	28	17	45	38	77	91	51	48	50	26	81	835	84	40	38	60	63	6	51	81	13	46	69	153	68	55	53	186	62	54	57	74
105373156	0	0	0	0	2	0	0	0	0	0	0	0	0	0	0	0	0	0	0	0	1	0	1	0	0	0	0	0	2	0	0	0	3	0
6183	4	11	0	0	15	10	8	47	24	11	10	4	24	325	26	4	6	18	6	0	13	1	5	8	12	29	25	2	19	67	6	22	8	12
158234	225	198	50	74	70	187	144	102	73	100	84	57	150	230	65	18	51	241	157	91	113	108	23	129	72	89	77	65	51	209	48	51	51	45
29844	6	21	0	8	16	22	21	22	13	20	14	22	30	79	7	10	12	11	16	12	16	3	3	13	9	10	11	8	6	66	7	21	0	8
57085	0	44	2	3	7	18	6	13	8	2	8	2	21	128	6	0	4	8	0	0	4	34	10	9	8	12	12	21	5	63	8	14	7	14
28966	1	4	0	1	7	10	8	34	5	1	37	2	61	193	23	3	9	3	7	3	15	18	7	5	28	15	28	12	8	59	15	27	14	14
11231	28	110	12	28	52	90	92	169	67	75	85	75	172	1299	73	35	31	94	38	51	112	127	25	121	105	199	112	125	72	798	57	66	60	61
390748	0	0	0	0	0	0	0	0	0	0	0	0	0	4	0	0	0	0	0	0	1	0	0	0	0	0	0	0	0	3	0	0	0	0
105371907	3	39	1	9	11	13	3	8	3	1	0	8	1	16	13	0	2	3	0	0	2	3	0	3	7	0	1	1	0	2	0	1	0	0
57406	0	13	0	9	7	43	33	38	2	5	41	15	7	199	20	6	11	17	3	0	75	31	18	13	26	28	72	15	6	73	6	17	16	15
338596	0	0	0	0	2	2	0	2	1	3	3	0	2	2	2	0	0	0	0	0	7	1	3	2	6	1	1	0	0	5	2	0	3	2
90634	4	20	0	7	8	33	9	9	7	11	4	0	45	50	4	3	6	32	7	6	33	18	11	5	4	31	30	19	3	65	5	9	1	24
221294	5	36	0	3	21	57	13	56	38	19	19	10	39	432	36	21	23	45	16	6	45	28	16	16	44	59	41	71	15	246	26	40	13	16
105373764	0	0	0	0	0	0	0	0	0	0	0	0	0	5	0	0	0	0	0	0	0	0	0	0	0	0	1	0	0	0	0	0	0	0
7692	1	90	4	1	44	37	39	32	34	18	16	33	29	172	17	9	14	46	6	0	43	27	17	29	39	28	24	5	15	145	5	9	6	22
9372	2	30	1	12	27	65	16	58	39	33	36	11	86	449	51	12	24	53	17	10	59	61	23	18	43	27	58	37	13	252	26	34	14	40
9580	39	247	3	44	81	205	119	151	58	68	103	71	142	196	186	28	49	111	23	13	180	99	19	50	66	72	200	88	35	323	29	134	24	20
11236	0	26	8	1	14	12	8	25	10	2	8	6	28	419	15	8	4	12	3	0	12	23	7	4	7	21	20	34	2	67	11	21	14	15
401535	0	0	5	0	0	0	0	0	0	1	6	0	0	0	0	0	0	0	0	0	0	0	0	0	1	2	0	0	0	2	0	0	0	0
56851	2	0	0	10	11	9	25	46	21	18	30	9	34	385	33	29	1	7	0	0	30	21	5	2	21	41	28	21	17	115	27	39	13	19
64499	0	29	0	2	3	41	29	21	17	9	52	2	181	203	18	6	36	29	33	3	60	99	15	73	108	178	48	89	32	128	130	86	38	196
57605	51	88	1	48	118	130	94	111	134	108	38	89	159	121	53	20	26	197	39	24	149	137	16	60	113	103	235	64	50	609	24	57	23	17
10399	235	247	44	259	589	537	329	1379	1040	610	1120	374	2505	7536	815	566	704	307	435	57	648	396	201	314	864	1519	622	1207	601	2642	1053	1250	651	1175
342898	0	0	0	0	0	0	0	0	0	0	0	0	0	0	0	0	0	0	0	0	0	0	0	0	0	0	0	0	0	9	0	0	0	0
55174	8	82	0	4	45	47	38	108	108	39	16	43	53	1732	60	28	30	62	10	0	75	52	10	33	40	87	83	66	25	294	30	42	23	29
389715	0	0	0	0	0	0	0	0	1	0	0	0	0	0	0	0	0	0	6	0	0	0	0	0	0	0	0	0	0	0	0	0	0	0
101929241	0	0	0	0	0	0	0	0	0	0	0	0	0	0	0	2	0	0	0	0	0	0	0	0	0	6	0	0	0	0	0	0	0	0
84811	8	52	2	11	49	88	106	113	47	40	88	55	80	439	64	20	18	77	14	12	81	83	29	55	73	56	77	48	18	164	19	32	17	20
51520	25	177	9	23	82	126	115	247	121	94	76	59	200	1492	137	31	66	196	90	8	152	105	45	89	103	156	136	57	43	781	55	76	49	80
401478	7	15	0	13	2	38	12	17	9	1	15	2	18	53	5	0	0	21	22	37	5	11	1	13	15	7	23	0	4	77	1	4	1	3
200316	73	217	34	57	45	150	66	25	41	33	61	27	91	22	23	20	30	142	92	69	40	101	27	128	52	106	29	64	34	63	37	22	20	32
27246	3799	4874	2729	2321	1726	4642	3290	1289	1151	1504	2385	1083	3622	1602	1008	535	1127	5474	4167	3396	1954	1350	216	3950	1289	1529	1353	1693	982	2013	1311	865	890	806
91289	32	762	9	43	206	367	201	76	97	69	52	64	74	486	56	27	25	281	14	13	99	150	66	110	39	117	177	78	16	375	23	30	20	23
114885	16	77	8	8	48	103	70	87	40	21	57	25	54	627	54	27	11	63	22	0	51	55	10	49	28	87	99	62	7	127	22	47	22	32
5356	8	23	2	4	15	10	13	59	32	18	18	12	74	371	20	12	20	18	2	0	31	13	11	8	35	44	64	28	12	172	25	38	30	28
50801	0	0	0	0	0	0	0	0	0	0	0	0	0	1	0	0	0	2	0	0	0	0	0	0	0	0	0	0	0	1	0	0	0	0
8310	20	35	2	6	18	84	59	45	19	18	64	21	35	192	32	10	17	28	3	6	28	86	13	52	25	18	21	38	8	127	6	11	6	17
55328	0	0	0	1	0	10	1	4	0	0	1	0	3	15	0	0	1	8	4	0	0	0	0	3	7	4	0	0	0	96	2	6	2	0
80149	30	630	3	115	169	302	289	196	330	207	174	125	84	879	121	177	43	269	27	43	99	244	35	298	98	211	576	106	9	100	53	86	77	24
55014	10	92	0	8	56	114	47	114	60	53	59	41	179	1121	65	31	33	95	28	0	82	170	37	42	72	130	102	53	25	487	63	74	34	48
2734	283	823	147	281	230	798	490	527	229	213	287	216	640	3821	456	132	167	603	378	295	355	477	108	475	272	386	446	314	149	1483	216	278	166	196
339768	0	5	3	3	0	7	10	0	3	1	0	0	0	0	0	0	3	7	0	0	2	0	4	0	1	14	2	13	0	3	3	6	1	0
89927	13	30	0	16	11	27	31	39	17	23	32	34	104	19	22	22	15	31	3	0	20	26	2	44	41	47	27	81	22	59	26	56	27	42
9092	79	135	10	67	214	102	300	248	180	207	194	324	263	600	191	124	140	171	105	27	294	57	19	258	227	160	175	214	125	309	117	102	51	92
57834	4	2	2	26	6	350	83	106	9	16	54	25	15	200	0	16	6	70	0	12	92	0	47	57	27	10	94	35	3	33	8	2	16	0
4248	18	61	2	29	18	304	159	131	7	15	93	40	71	679	114	36	16	144	2	28	98	182	46	69	15	62	137	47	11	21	26	93	21	17
1785	195	797	47	244	539	1677	2068	1657	544	508	1721	1157	630	5544	1605	347	364	1421	229	217	892	938	250	1721	972	565	974	991	240	1464	478	1057	158	155
677819	0	8	0	0	0	0	3	0	5	0	2	0	0	2	3	0	1	20	0	0	1	21	3	2	3	0	3	0	0	5	0	0	0	0
101927069	0	15	0	4	1	32	5	10	6	0	1	2	0	182	12	0	1	4	7	9	12	9	1	0	2	4	34	0	1	29	1	0	0	0
51734	3	11	0	20	47	51	7	29	28	28	17	6	25	305	24	21	8	10	0	3	23	38	17	6	9	25	61	23	5	97	5	16	13	12
107985879	3	19	0	0	1	0	4	9	0	3	0	32	0	162	1	3	1	12	0	0	0	0	0	3	0	2	0	0	0	0	0	3	0	0
100874249	0	0	0	0	0	0	0	0	0	0	0	0	1	0	0	0	1	0	0	0	0	3	0	0	0	0	0	0	0	0	0	0	0	0
7841	106	209	10	51	154	304	219	243	116	77	119	165	94	977	130	36	23	229	45	20	207	169	48	212	113	135	303	150	26	914	39	82	36	52
51232	41	210	7	37	115	116	147	118	71	76	26	75	175	801	103	28	59	146	27	11	89	96	16	69	58	72	90	79	32	241	29	54	31	53
112268105	0	0	0	0	0	0	0	0	0	0	0	0	6	9	1	0	0	2	0	0	0	0	0	0	1	0	1	0	0	1	1	0	0	0
100996842	0	27	0	3	13	33	11	10	8	3	13	10	7	67	9	0	3	15	9	17	16	0	0	12	8	10	6	7	0	27	2	5	2	0
84461	51	201	12	10	154	110	161	123	145	77	94	147	89	356	82	10	16	229	51	28	152	98	27	116	72	100	104	79	17	337	19	22	14	15
390037	0	0	0	0	0	0	0	2	2	0	0	0	0	2	0	0	0	1	0	0	0	0	1	0	0	0	0	0	0	3	0	0	0	0
54953	0	100	1	2	12	54	8	49	29	12	18	27	37	490	39	4	4	34	4	0	22	43	18	9	13	21	42	14	9	275	12	14	10	7
51635	5	7	0	0	11	40	19	46	6	8	30	6	46	321	41	21	10	2	6	0	25	29	1	2	41	32	47	19	15	301	19	49	5	12
100505746	3	39	0	0	24	26	4	0	1	2	7	0	0	1	0	0	0	3	4	0	3	9	4	20	1	43	3	6	6	7	0	3	4	1
84447	262	865	51	76	421	552	548	629	359	262	419	296	378	1337	187	119	74	765	100	80	331	364	94	642	354	457	423	470	90	1679	126	115	102	100
5797	10	363	9	10	87	225	33	17	40	11	29	4	106	136	8	13	13	40	41	13	44	257	47	60	263	101	16	49	84	1164	15	10	3	18
8498	58	234	21	44	115	327	224	164	143	110	147	99	253	946	118	53	65	246	46	49	160	144	59	203	151	152	115	152	49	547	70	112	47	65
140706	2	19	0	0	21	5	1	8	1	3	1	0	13	1	0	1	2	0	8	0	9	10	0	6	3	6	0	1	7	17	0	1	4	1
100874355	0	0	0	0	0	0	0	0	0	0	0	0	0	1	0	0	0	0	0	0	0	0	0	0	0	0	0	0	0	0	0	0	0	0
56172	102	323	50	47	128	188	146	190	149	180	64	130	189	908	111	32	83	208	86	18	159	149	48	140	73	178	165	104	55	597	58	69	44	73
124093	3	18	0	0	10	9	7	5	13	0	2	14	0	26	0	2	4	4	6	0	2	4	1	6	2	24	2	6	1	7	1	1	0	0
55335	0	14	0	0	0	6	3	1	7	3	3	0	1	11	0	1	0	0	0	0	3	17	1	2	10	18	5	1	0	72	0	0	2	2
288	35	189	18	57	127	495	375	154	113	116	22	183	154	1304	620	43	63	579	35	15	572	368	86	136	302	186	315	88	61	1149	52	254	38	28
57535	3658	1412	1113	767	920	2344	2025	942	1126	1631	1110	1192	2087	5748	677	229	943	3705	2004	1189	1280	991	263	1902	1187	699	562	901	1065	5298	826	517	542	639
100861550	9	22	10	1	16	9	24	8	4	6	8	7	3	15	5	0	1	21	19	2	9	1	0	27	3	1	3	0	6	9	10	11	1	0
259292	0	8	0	0	0	0	0	0	0	2	0	0	0	7	0	0	0	0	0	0	0	0	0	0	0	0	2	0	0	8	0	0	0	0
10016	4	55	7	18	33	54	58	153	53	51	87	22	130	1260	76	29	41	45	20	6	35	30	3	23	44	69	99	28	23	192	32	74	29	45
27324	90	222	15	71	39	500	501	315	90	111	501	151	223	435	145	63	50	307	76	67	211	375	66	545	223	62	125	287	82	1005	104	102	24	23
23428	45	57	24	29	26	961	214	553	95	139	1035	46	918	887	379	95	56	206	90	98	176	1135	210	331	228	213	556	516	124	1153	180	196	135	150
375616	3	29	9	5	43	69	119	37	12	3	24	73	4	146	46	1	2	24	0	0	12	0	0	45	5	4	5	5	0	7	8	14	1	2
51699	35	27	36	23	31	62	42	95	55	25	49	10	151	840	62	34	30	61	20	37	60	44	13	23	46	70	68	30	27	130	47	72	28	39
28957	5	14	0	0	4	0	1	9	11	2	8	7	22	205	5	5	0	3	0	0	6	6	0	0	10	9	3	0	2	14	11	4	5	7
6329	0	4	0	0	0	0	0	0	0	0	0	1	4	0	0	0	2	0	0	0	4	3	0	0	7	1	0	2	14	12	1	0	2	5
100526772	6	71	0	0	26	20	41	4	16	4	37	8	7	6	8	5	0	18	0	4	9	4	0	36	39	20	3	9	7	47	10	0	0	0
387849	0	5	2	9	3	81	40	30	6	2	146	11	109	4	15	6	3	20	0	21	9	159	41	62	25	6	3	64	25	13	29	16	10	16
30835	81	123	33	97	64	158	106	44	41	35	98	37	147	27	41	55	47	87	103	54	58	72	9	96	55	105	37	131	36	46	105	100	65	83
242	0	0	0	0	0	0	0	1	0	0	0	1	0	0	0	0	0	0	0	0	0	0	0	0	2	0	0	0	5	11	0	0	0	0
22877	828	1088	165	173	1064	1312	1696	1988	1348	1315	1369	1554	1232	7788	715	162	649	1721	388	223	1080	678	230	1075	748	710	551	1222	322	2376	295	322	115	197
100128537	8	70	0	2	30	106	60	31	15	18	13	15	20	182	15	1	0	78	20	0	26	57	18	46	24	39	7	30	1	281	9	10	1	2
90480	9	6	0	13	29	38	12	62	42	12	32	25	91	408	46	14	22	19	36	15	27	55	12	9	28	38	21	30	15	133	34	20	17	33
79152	9	139	4	16	43	370	246	415	35	7	291	50	184	1516	130	87	12	82	41	30	20	350	39	173	161	29	53	150	36	570	60	90	37	27
4708	4	7	0	5	12	12	23	21	11	11	14	5	38	148	16	13	16	18	6	0	17	5	3	11	13	15	12	30	8	64	18	26	16	23
220107	10	15	0	0	9	16	6	7	5	0	0	17	2	37	2	0	2	17	3	0	8	3	2	6	6	4	10	0	1	6	2	6	2	0
6344	0	2	0	0	0	11	0	0	4	5	0	1	5	2	0	0	0	0	0	0	44	22	5	10	8	6	8	0	3	95	2	0	3	6
54221	0	4	0	0	3	0	0	2	0	0	0	0	3	0	0	0	2	0	6	0	0	0	0	2	6	7	1	0	2	4	0	0	0	2
79925	8	30	0	0	9	7	9	11	1	2	3	14	6	74	9	0	8	26	2	0	6	9	4	6	12	3	5	24	4	55	5	0	0	0
79883	0	16	0	0	7	39	24	17	7	1	18	13	40	15	5	3	3	4	0	0	11	9	5	36	1	3	7	24	7	15	7	5	0	3
1280	0	0	1	0	0	0	0	2	0	0	0	0	30	0	1	0	0	0	157	0	22	173	0	3	211	0	0	0	53	1739	19	0	2	0
90990	154	1099	46	125	489	449	700	289	340	199	274	409	329	938	522	42	73	531	108	93	383	138	70	527	254	142	233	350	78	488	134	234	24	27
56108	0	24	0	0	20	18	7	1	0	9	13	2	9	28	3	0	0	1	0	5	13	29	1	14	28	16	0	1	1	41	0	0	0	1
134	1	10	0	2	4	8	9	0	3	0	0	1	12	5	1	0	0	6	0	0	2	3	3	3	5	10	1	4	2	11	11	0	1	0
3005	68	703	45	51	102	488	467	878	129	130	1497	519	1192	5305	279	235	260	270	139	92	463	628	151	518	533	135	265	805	330	1095	408	288	150	219
102724862	0	0	0	0	0	0	0	0	0	0	0	0	0	0	0	0	0	0	0	25	0	0	0	0	0	0	0	0	0	0	0	0	0	0
27004	0	0	0	0	0	0	0	0	0	0	0	0	2	0	0	0	0	0	0	0	0	6	0	0	0	8	0	0	0	10	0	0	0	0
6419	14	98	0	4	54	77	93	51	45	27	18	61	80	346	19	24	16	71	22	16	76	53	15	59	55	27	42	12	14	201	9	14	5	18
11138	23	153	11	46	64	138	153	97	66	62	75	60	123	488	108	27	19	164	28	8	97	168	19	118	148	89	186	51	65	752	26	72	17	11
130162	0	7	0	4	3	19	1	5	5	3	4	2	16	58	1	3	0	8	0	0	3	5	8	0	11	2	6	12	2	44	3	3	3	7
10893	0	25	0	11	9	70	14	23	14	12	14	8	7	48	11	1	5	22	8	0	29	19	4	3	11	11	22	0	3	53	1	10	0	1
120065	0	0	0	0	0	0	0	0	0	0	0	0	0	0	0	0	0	0	0	0	0	0	0	0	0	0	0	0	0	1	0	0	0	0
101669762	7	44	0	0	10	26	24	19	21	17	3	14	5	70	6	2	0	17	0	0	4	13	1	7	0	0	10	0	0	9	0	0	0	0
91603	21	43	7	8	24	19	41	47	35	27	39	40	25	69	20	18	12	37	22	9	64	29	6	46	46	52	17	16	26	84	5	20	6	11
286676	17	42	4	0	21	0	17	15	19	20	3	3	9	271	11	0	2	37	0	0	18	2	0	8	0	17	11	4	0	8	0	3	5	6
100506084	53	187	49	18	106	155	187	99	73	67	31	54	122	488	47	15	24	233	63	56	80	91	26	117	57	91	60	108	27	417	25	28	20	19
26077	0	0	0	0	0	2	0	0	0	1	0	0	1	0	0	0	0	0	0	0	0	0	1	0	0	1	0	0	0	6	0	0	0	0
63901	23	228	2	11	55	134	38	72	50	32	42	25	56	1111	48	24	18	95	13	4	120	296	89	26	39	104	78	37	14	335	27	37	39	27
207	101	683	27	93	458	488	676	576	324	198	505	406	790	2077	372	154	204	352	143	43	348	308	83	496	414	298	334	379	154	1619	266	339	137	154
6368	0	0	0	0	0	0	0	0	0	0	0	0	2	1	0	0	0	0	0	0	0	0	0	0	0	0	0	0	1	1	0	0	0	1
641517	0	0	0	0	0	3	0	0	0	0	0	0	0	2	0	0	0	0	0	0	0	1	0	0	0	3	0	0	0	6	0	0	0	0
8689	0	0	0	0	0	0	0	0	0	0	0	0	2	0	0	0	0	0	0	0	0	0	0	0	0	0	0	0	0	0	0	0	0	0
101928909	0	0	0	2	0	0	0	0	1	0	0	0	0	1	0	0	0	0	0	0	0	0	0	0	0	0	0	0	0	2	0	0	0	0
10874	0	0	0	0	0	5	0	1	2	0	0	1	0	132	0	0	0	0	0	0	0	4	1	0	0	0	0	0	0	0	0	0	0	0
84174	14	56	1	0	24	67	13	7	7	17	25	3	30	22	16	7	10	53	35	25	26	19	7	48	5	41	12	14	6	36	12	4	7	8
10928	23	129	5	31	86	115	87	211	87	69	123	107	242	1685	135	45	63	84	27	4	97	106	37	54	104	134	116	72	61	298	82	85	47	77
102724904	0	3	0	0	4	12	10	1	5	3	1	0	6	3	1	0	1	0	6	0	3	3	0	3	1	2	0	0	0	4	1	0	0	0
376693	0	0	0	0	4	0	10	1	0	5	0	0	0	27	1	1	2	1	0	0	2	18	2	8	3	3	1	0	0	13	1	1	0	0
55705	270	584	193	166	307	403	371	272	167	185	257	162	441	1834	149	61	94	433	284	143	206	198	81	418	206	264	203	229	112	638	129	99	105	135
6542	2	34	0	2	31	12	7	7	24	9	2	1	39	3	6	5	14	19	9	0	5	19	5	6	8	12	1	3	8	350	2	6	5	9
55726	0	18	1	5	13	18	22	47	22	18	11	14	28	265	27	4	4	22	1	0	23	10	6	9	16	45	22	38	11	106	9	17	4	14
3812	0	11	0	0	0	0	0	0	0	0	0	0	0	0	0	0	0	0	0	0	0	0	0	0	0	0	0	0	0	1	0	0	2	0
348174	0	1	0	2	11	12	11	4	1	11	5	1	3	4	6	0	1	10	0	0	13	12	0	13	11	0	1	0	0	28	1	0	0	0
4814	9	86	0	8	58	59	15	45	37	28	53	32	129	191	45	61	29	13	33	0	38	53	12	12	31	121	50	62	30	111	70	53	64	85
26686	0	0	0	0	0	0	0	0	0	0	0	0	0	0	0	0	0	0	0	3	0	0	0	0	0	0	0	0	0	0	0	0	0	0
9436	0	0	0	0	0	0	0	0	0	0	5	0	0	0	0	0	0	0	0	0	0	0	0	0	1	0	0	0	0	1	0	0	0	0
109729184	0	0	0	0	0	0	0	0	0	0	2	0	8	1	0	0	0	0	0	0	0	3	0	0	2	0	0	0	0	0	0	0	0	2
162681	9	0	0	1	3	4	0	0	1	2	1	6	13	68	1	3	1	0	7	0	1	0	2	6	5	23	3	0	0	6	1	6	2	0
4340	381	643	248	317	209	421	390	167	127	182	235	140	284	146	131	67	104	523	466	274	234	112	17	422	148	176	185	217	108	175	117	158	104	133
161835	0	8	0	0	1	2	2	1	1	0	0	2	0	2	0	0	1	0	8	0	2	3	2	0	5	1	3	0	0	0	0	7	0	0
140862	0	14	0	0	0	0	3	2	0	0	0	0	0	9	1	0	1	1	0	0	0	0	0	1	0	0	3	0	1	3	0	2	0	0
220074	293	421	192	198	192	316	293	110	78	98	170	104	307	156	100	61	87	313	356	281	151	161	23	369	101	130	137	244	93	205	119	68	76	59
100996415	0	0	0	0	0	0	0	0	0	0	0	0	0	0	0	0	0	0	0	0	0	0	0	0	0	0	0	0	0	16	0	0	0	0
2261	64	51	19	117	115	339	331	67	55	96	33	196	97	653	247	13	18	323	20	24	328	90	30	171	103	42	170	63	14	193	33	206	14	6
23770	117	299	15	38	164	417	184	366	159	118	306	227	650	1104	249	169	156	238	32	66	145	272	70	136	204	262	243	257	143	1053	165	263	118	212
159125	0	0	0	0	0	0	0	0	0	4	0	0	0	0	0	0	0	0	0	0	0	0	0	0	0	0	0	0	0	0	0	0	0	0
2203	20	49	5	44	41	240	103	313	64	61	173	34	140	392	241	59	52	68	29	13	282	48	37	74	67	82	227	87	18	266	49	228	79	58
388372	0	0	0	3	3	1	0	1	5	0	5	0	10	3	0	4	0	2	0	0	2	13	5	0	0	31	4	9	0	0	8	0	1	0
1215	0	0	0	0	0	0	0	2	0	0	0	0	11	0	0	0	0	0	0	0	0	0	0	0	0	0	0	0	0	2	0	0	0	0
23200	17	131	4	18	77	231	89	287	60	57	169	51	197	2178	201	52	41	75	41	13	136	263	91	93	222	167	259	75	49	1124	50	133	37	55
103611157	0	0	0	0	0	0	0	0	0	0	0	0	0	0	0	0	1	0	7	0	0	0	1	0	0	1	0	0	0	0	0	0	0	0
120787	0	0	0	0	0	0	0	1	0	0	0	0	0	1	0	0	0	2	0	0	2	3	1	0	0	0	0	0	0	0	0	0	0	1
50835	0	0	0	0	0	0	0	0	0	0	0	0	0	1	0	0	0	0	0	0	0	2	0	0	0	0	0	0	0	0	0	0	0	0
64321	0	0	0	0	2	0	0	0	0	0	0	0	1	1	0	0	0	0	0	0	0	0	0	1	0	0	0	0	0	15	2	1	0	0
51156	224	327	370	207	132	312	231	65	84	96	168	52	208	46	70	32	59	283	364	211	120	67	12	349	65	109	71	143	57	113	78	74	42	63
80039	43	73	38	32	25	89	57	28	18	14	23	19	61	43	19	6	18	114	73	74	24	22	3	64	30	18	32	19	18	41	12	14	10	13
29074	8	14	6	4	8	11	12	44	23	17	10	15	50	496	21	20	7	5	0	0	10	7	1	26	14	25	43	46	14	99	20	39	17	29
117608	11	19	12	4	25	19	17	30	26	11	10	21	14	116	14	2	4	30	1	0	23	18	13	19	21	20	11	12	4	84	6	8	3	7
54551	0	3	0	0	1	0	0	0	0	0	0	0	0	0	0	0	1	0	0	0	1	3	0	3	1	0	0	0	0	3	2	0	0	1
11031	11	48	1	25	57	37	15	39	50	28	122	11	227	36	33	73	36	24	29	0	42	3	6	30	92	209	63	118	29	51	119	96	86	107
9914	135	230	34	67	164	424	769	576	103	144	103	432	37	3458	566	19	98	566	21	17	403	141	41	259	31	40	160	86	2	28	32	142	6	1
6866	0	0	0	0	0	21	2	7	3	7	1	0	4	19	3	0	0	0	5	0	14	0	0	0	0	1	1	0	1	2	0	0	1	0
345895	0	10	0	2	0	11	4	3	7	0	6	2	3	17	3	0	1	1	2	0	5	0	0	4	5	4	2	0	0	6	0	0	1	0
50619	22	180	5	37	85	146	134	101	68	65	195	98	178	194	51	56	64	108	42	10	120	77	29	167	89	222	60	146	39	227	62	46	29	36
34	3	0	0	7	9	7	10	28	22	9	25	8	40	337	37	14	9	31	14	0	36	26	6	8	50	66	40	63	14	149	11	27	26	28
284058	89	670	13	51	178	530	435	374	211	192	304	168	289	1271	207	32	81	416	84	39	304	402	120	345	282	307	327	247	81	986	104	155	73	76
6936	13	45	0	7	21	35	29	21	13	16	4	28	42	333	25	8	17	16	11	0	26	37	10	16	33	21	18	22	11	169	10	9	11	7
4647	16	243	7	16	91	160	91	47	39	21	43	40	60	166	48	24	13	171	8	5	61	99	13	93	60	90	42	38	20	91	23	15	12	16
7039	0	26	0	0	13	24	6	83	5	2	41	5	33	116	22	12	6	8	0	3	9	24	12	4	3	9	29	42	2	26	7	26	10	10
401898	2	0	0	0	2	1	1	1	0	0	2	2	3	32	1	0	1	1	0	0	4	0	0	2	0	3	3	0	0	2	0	0	0	0
9737	11	53	9	10	34	77	63	30	17	33	10	68	44	106	36	10	7	108	10	27	75	30	12	53	22	80	29	34	30	95	8	7	2	14
105379006	246	277	245	282	84	225	299	44	108	162	217	93	279	52	124	56	133	274	382	266	165	28	1	291	129	201	102	83	55	79	137	142	141	55
652991	0	0	0	0	0	0	0	0	0	0	0	0	0	0	0	0	0	0	0	0	0	0	1	3	0	0	0	0	0	0	0	0	0	0
100130890	225	277	109	92	123	205	170	81	58	66	112	57	213	96	49	13	37	254	220	147	112	67	15	193	69	63	74	118	42	99	57	65	54	43
391051	0	0	0	0	0	0	0	0	0	0	0	0	0	2	0	0	0	3	0	0	0	0	0	0	0	0	0	0	0	2	0	0	0	0
9398	0	20	0	6	14	16	3	12	14	14	4	6	20	35	10	1	5	6	1	0	14	22	7	12	5	10	12	8	0	36	7	6	3	14
79906	40	91	13	12	92	70	129	46	80	56	42	102	34	119	43	12	20	195	24	14	66	19	7	156	57	28	34	81	21	109	19	13	3	0
119710	3	9	0	2	12	0	5	3	5	10	9	2	17	32	3	2	3	6	9	0	7	0	0	8	11	0	5	0	8	29	4	5	15	2
57567	9	57	0	11	21	40	17	18	16	20	12	11	35	78	14	8	9	56	3	5	16	25	8	20	15	31	25	18	8	124	5	12	12	8
131578	0	0	0	6	3	0	0	1	1	1	0	1	34	2	0	0	1	0	0	0	11	39	2	0	3	6	0	0	17	61	4	2	4	1
63939	967	1200	544	515	495	1091	783	324	301	381	452	253	810	466	238	122	297	1267	776	847	459	266	50	918	283	413	328	499	203	485	298	271	224	214
11278	1	53	0	13	21	60	15	40	32	6	6	5	79	822	20	14	12	28	16	0	50	33	25	24	76	215	30	74	36	573	35	18	15	49
100271846	5	0	6	0	3	2	4	4	6	1	0	0	1	3	0	0	2	2	0	0	1	0	0	0	0	0	0	1	0	1	0	2	0	0
840	11	51	0	28	55	182	91	149	62	40	117	54	125	1225	222	86	41	115	0	12	95	98	30	58	52	53	187	54	48	174	60	231	37	19
11340	0	14	0	3	4	4	7	19	11	12	10	1	26	193	7	5	4	11	1	0	21	7	2	3	16	24	13	14	5	82	6	8	3	6
27309	6	20	0	1	16	13	20	20	17	6	7	24	36	251	22	2	1	17	9	0	36	19	2	12	25	23	9	22	4	56	6	10	5	7
122830	49	91	46	42	45	132	73	85	59	63	92	40	115	366	57	13	32	71	39	24	55	35	12	91	59	83	61	77	36	166	42	51	27	47
105378966	0	0	0	0	0	0	0	0	0	0	0	0	0	0	0	0	0	0	0	0	0	0	0	0	0	4	0	0	0	0	0	0	0	0
64429	13	46	1	38	22	72	28	104	26	31	11	23	50	425	61	19	8	64	10	0	84	80	20	19	29	54	140	27	4	206	17	67	15	20
5970	78	248	5	82	247	238	270	377	218	257	352	361	361	1403	230	131	135	246	95	48	222	181	29	252	207	240	203	277	101	591	116	149	74	100
8798	1	43	0	3	12	42	49	49	23	29	14	27	48	242	17	8	12	22	28	0	26	18	5	17	33	34	9	26	6	64	8	13	16	30
64121	4	21	7	5	14	27	7	16	6	16	24	2	28	213	23	16	12	10	9	5	15	7	12	7	18	31	42	23	11	56	17	53	19	32
111082989	5	35	2	0	2	0	4	4	4	0	0	3	1	3	1	0	0	1	6	0	0	5	1	7	5	12	0	10	0	7	0	0	0	0
11001	8	0	0	1	17	21	13	30	18	7	4	13	8	225	21	8	0	18	0	0	20	11	3	2	0	8	46	0	1	11	4	23	7	1
102723709	0	7	5	0	0	16	8	1	0	10	7	0	0	11	1	0	0	5	6	3	5	2	1	23	2	1	7	0	0	13	0	7	0	0
3394	10	45	0	26	39	82	62	113	46	21	19	46	69	782	100	45	32	31	29	5	126	55	17	35	38	351	157	66	17	52	66	58	54	50
256643	17	109	1	10	45	86	64	60	17	22	55	37	50	200	72	7	18	61	5	9	74	85	21	75	46	49	46	20	22	172	15	36	12	7
654319	0	8	0	0	0	4	0	0	0	0	0	0	0	0	0	0	0	0	0	0	0	7	5	0	0	4	0	0	0	2	0	0	0	0
826	39	144	2	53	94	270	88	410	226	150	483	111	751	3396	496	252	229	103	36	22	179	238	80	65	110	378	470	288	140	616	303	601	260	293
317761	0	0	0	3	0	0	0	0	0	0	0	0	0	0	0	0	0	0	0	0	0	0	0	0	0	0	0	0	0	0	0	0	0	0
83903	6	17	0	3	34	16	16	13	13	4	6	4	7	258	6	9	1	5	0	0	4	11	5	1	3	19	9	6	0	4	7	0	5	0
5600	9	94	0	0	36	8	9	8	6	1	1	1	4	11	2	7	0	17	9	8	7	11	4	1	9	34	6	4	21	59	0	7	8	5
100996740	36	182	7	15	122	88	46	17	41	10	43	14	57	43	9	21	14	86	76	0	56	46	0	48	55	145	31	72	3	208	11	17	12	22
8407	42	602	32	104	292	600	306	1409	370	130	2591	123	2740	10250	472	509	205	99	74	30	226	1054	187	334	527	521	448	888	419	1008	526	634	320	496
57573	18	249	22	27	89	209	144	95	49	32	55	87	104	602	83	10	15	241	22	19	121	231	40	137	49	82	167	81	20	589	16	22	15	19
26048	378	554	177	211	168	434	434	141	127	155	223	138	358	276	147	50	106	521	435	229	242	103	30	511	172	173	144	242	85	364	142	102	107	105
250	1	7	0	0	0	0	0	4	0	0	0	0	0	16	0	0	0	0	1	0	0	0	0	0	0	0	0	0	0	0	0	0	0	0
79089	29	129	10	22	79	191	185	70	79	56	82	57	43	346	73	21	9	149	25	9	117	67	14	149	75	63	77	49	26	331	34	18	4	15
388630	7	27	0	1	24	14	4	3	1	7	9	5	47	7	12	3	2	15	0	0	23	3	2	1	7	3	4	0	5	19	4	5	1	10
285175	0	5	0	0	0	4	1	1	0	0	2	0	54	0	1	2	1	0	0	0	4	34	6	5	9	1	3	5	9	150	1	0	0	0
284930	0	13	0	0	0	0	0	0	0	0	0	0	0	0	0	0	0	0	0	0	0	0	0	0	0	0	0	0	0	0	0	0	0	0
5930	74	238	21	39	217	288	343	226	189	112	108	210	119	1344	156	46	58	355	110	15	299	220	93	220	121	220	171	128	54	609	49	80	41	50
2296	6	51	1	7	19	12	8	14	64	17	21	31	10	52	14	8	2	19	0	0	2	6	4	1	2	10	11	8	5	23	1	2	0	2
6483	876	1588	715	574	569	969	856	284	374	373	529	341	975	463	297	165	289	1592	1103	695	549	312	67	936	340	504	415	479	253	572	340	253	252	257
114131	0	4	0	0	0	8	5	2	1	3	7	2	23	0	5	0	4	0	0	0	2	4	0	4	3	0	0	3	0	1	2	6	1	4
221527	9	71	6	1	81	61	24	23	37	24	7	29	28	122	15	2	12	42	16	1	22	37	2	38	17	19	28	31	7	147	5	8	4	3
25941	9	96	1	14	148	56	38	123	77	42	62	33	143	1002	65	31	36	42	20	0	67	92	21	39	59	89	81	30	45	178	51	98	54	41
54859	32	66	13	12	35	61	46	38	28	27	37	15	53	261	18	7	18	43	10	1	25	41	1	56	28	31	16	28	7	90	20	16	9	12
100507053	1	8	0	0	0	8	9	3	3	6	1	0	3	38	1	0	0	6	0	0	7	13	0	0	0	0	6	0	0	12	0	0	0	0
79370	0	24	0	8	33	103	78	110	35	28	106	30	56	229	121	20	29	115	8	5	102	83	28	65	57	31	137	34	28	92	29	44	12	16
6635	13	5	0	1	12	14	12	14	17	5	3	4	7	178	7	9	6	13	1	0	8	2	0	3	8	15	9	23	4	18	7	14	3	37
101927599	0	6	0	0	7	11	1	0	3	1	9	0	5	9	1	0	2	7	6	0	4	16	1	3	2	2	5	0	0	42	1	3	2	0
101409253	0	0	0	0	1	0	0	0	0	1	0	0	0	0	0	0	0	0	0	0	0	0	0	0	0	0	0	0	0	0	0	0	0	0
100129094	0	0	0	0	0	0	0	0	0	0	0	0	0	0	0	0	0	4	0	0	1	0	0	1	0	0	0	0	0	0	0	0	0	0
4316	1	0	0	0	7	0	0	0	16	1	5	0	5	1	0	0	6	0	0	0	0	4	7	0	0	2	0	6	0	0	0	0	0	2
23623	34	290	7	27	108	157	107	140	65	37	86	64	123	607	73	20	19	116	4	21	45	93	16	52	41	53	90	61	20	202	27	62	14	23
105370070	0	0	0	0	0	0	0	0	0	0	0	0	0	0	0	0	0	0	0	0	1	0	0	0	0	0	7	0	0	0	0	0	0	0
10633	4	13	0	1	5	1	7	2	0	1	0	2	5	2	2	3	0	3	0	0	2	3	0	2	0	0	2	7	0	7	0	3	1	3
10531	18	114	0	11	50	86	117	175	105	55	104	103	113	1690	83	24	26	115	42	35	122	66	34	83	73	132	86	90	27	378	35	50	23	22
93556	368	465	379	291	192	458	468	148	141	171	302	150	487	105	142	89	118	606	559	446	196	158	11	491	151	179	120	191	124	166	184	147	109	110
11033	59	570	78	110	234	279	427	481	102	90	262	299	151	2260	316	98	93	223	38	67	226	123	25	207	111	71	204	158	33	158	50	220	58	41
317649	3	49	0	15	23	47	16	69	11	29	40	18	125	543	106	34	39	8	36	2	67	52	19	23	41	95	75	80	28	192	76	94	50	91
64151	8	48	7	5	18	12	27	51	17	9	0	20	8	849	21	5	3	17	2	0	20	16	4	13	8	15	36	8	1	16	9	6	6	8
55806	108	160	32	37	121	301	330	340	163	106	183	183	167	6723	325	61	75	256	34	33	83	268	38	224	89	45	196	106	30	35	50	136	42	44
8871	44	381	14	50	166	316	459	345	119	105	421	213	167	1101	171	39	65	264	33	74	205	252	53	255	127	110	146	222	25	307	62	105	27	24
220963	0	0	0	0	11	14	12	106	5	2	39	7	10	135	14	0	2	19	0	0	2	13	6	2	7	0	0	3	7	3	1	8	0	4
11151	37	209	1	16	167	121	29	47	49	40	110	15	162	25	23	48	27	61	50	18	48	120	33	98	53	607	47	230	16	70	77	60	54	76
81603	74	231	12	14	107	332	159	252	99	106	247	80	331	1196	98	109	87	168	69	26	135	292	69	147	196	213	164	192	74	1462	78	94	83	153
154	1	40	11	3	5	46	16	13	0	0	36	1	23	37	3	2	0	5	4	22	2	66	22	33	20	11	1	29	3	23	4	3	1	7
55803	6	91	5	11	51	28	14	14	15	7	24	4	49	35	17	21	20	32	11	2	14	44	10	40	27	56	12	49	13	41	72	32	27	39
51170	4	15	0	6	11	30	18	84	18	37	45	8	36	854	84	15	17	8	4	2	67	26	7	12	17	37	100	55	9	17	35	96	17	31
143162	4	5	0	0	5	7	48	0	0	2	8	1	6	12	17	0	1	14	2	0	16	2	0	26	0	0	0	1	0	38	1	4	0	0
63826	0	0	0	2	4	4	4	16	6	2	21	1	18	152	7	13	2	0	7	0	0	0	11	4	13	10	14	4	4	43	13	1	4	26
9957	22	58	29	18	43	99	74	64	33	36	50	25	32	314	61	17	16	76	57	8	28	52	14	63	15	40	50	31	5	32	14	25	14	15
91107	74	231	6	23	151	141	131	116	77	43	142	149	130	647	94	38	41	138	27	14	39	154	22	130	55	64	101	87	39	73	38	100	26	26
93664	9	74	0	5	30	64	42	108	60	28	98	40	116	369	38	13	17	56	19	7	70	84	21	46	72	32	54	58	17	424	29	20	9	26
23075	144	327	78	118	126	279	203	126	70	119	219	68	299	486	146	52	90	201	195	84	147	127	25	235	119	369	129	163	98	192	127	111	66	127
7094	109	692	28	103	359	780	400	787	374	253	423	251	1270	4475	483	228	216	444	124	55	332	618	254	364	427	940	553	478	191	1994	274	380	276	385
10241	63	161	27	63	178	233	249	453	181	144	245	276	414	2219	299	68	166	225	136	20	465	166	61	178	244	232	349	176	142	550	155	250	101	159
8612	27	89	6	7	42	164	108	112	58	39	43	37	19	508	46	7	16	122	9	6	30	49	21	102	27	18	70	37	7	36	9	18	9	7
10901	8	21	0	8	12	28	16	44	31	12	18	16	38	343	35	13	6	19	11	5	22	12	3	14	18	21	31	18	7	77	13	51	7	18
55515	0	2	0	0	0	7	5	1	0	0	0	0	1	1	0	0	0	2	0	0	2	2	0	4	0	0	2	0	0	3	2	0	0	0
1200	29	263	3	25	101	325	118	289	107	52	220	52	297	1823	167	166	75	104	35	1	98	455	136	83	124	317	296	259	53	658	133	189	175	222
51078	58	163	6	33	138	184	209	236	138	109	113	157	160	1053	150	73	76	149	17	15	129	106	27	101	132	100	146	182	62	380	36	107	39	50
643827	0	10	0	0	1	0	1	0	0	2	0	0	12	40	0	0	0	0	0	0	0	0	2	1	2	6	2	0	0	22	0	0	0	0
5921	19	101	4	13	34	50	41	63	32	38	30	34	58	540	42	13	24	55	20	13	48	56	28	55	36	104	56	72	6	244	26	42	43	40
284312	0	0	0	0	0	1	0	0	0	0	0	0	0	0	0	0	0	0	0	0	0	0	0	0	0	0	0	0	0	3	0	0	0	0
100049716	0	0	0	2	1	13	11	10	0	3	15	0	12	26	3	0	2	8	0	0	0	28	1	0	4	6	7	3	0	14	2	2	1	0
728798	3	12	0	1	8	41	52	0	0	0	23	0	13	43	17	3	0	36	0	0	23	32	6	25	1	0	0	29	0	47	1	2	3	0
1617	0	0	1	0	0	0	0	15	0	0	0	29	0	0	43	0	2	0	0	0	9	0	0	0	4	0	0	0	0	0	0	13	0	0
391712	0	12	0	2	0	7	3	11	10	2	1	2	1	57	0	0	0	9	0	0	8	10	3	11	0	6	3	0	1	12	4	4	1	0
152573	0	0	0	0	0	0	0	0	0	0	0	0	0	28	0	0	1	0	1	0	2	0	0	0	1	1	0	1	0	7	0	2	0	3
23417	50	145	0	12	48	225	68	227	64	62	230	167	308	857	122	13	47	145	28	11	276	163	37	121	209	107	85	73	116	2007	25	25	21	19
101927636	0	0	0	0	0	0	0	0	0	0	0	0	0	0	2	0	0	0	0	0	0	0	0	0	1	0	0	0	0	3	0	0	0	0
728773	634	874	477	475	373	747	678	216	205	246	512	192	701	242	248	145	225	957	780	763	330	246	28	858	218	297	256	412	193	308	247	178	183	227
374864	0	0	0	0	0	2	0	1	0	0	1	0	0	0	1	2	0	0	10	0	0	0	0	6	3	0	0	0	0	8	5	3	0	0
1793	41	414	23	92	250	352	349	468	232	222	172	246	391	1563	350	57	104	446	46	34	416	280	83	215	226	164	305	153	126	1144	90	173	57	87
644838	0	1	0	0	0	0	0	0	0	0	0	0	4	0	0	0	0	0	0	0	0	0	0	0	0	0	0	0	0	0	0	0	0	0
23230	33	375	21	80	92	556	188	408	254	199	114	98	149	3228	466	52	40	497	23	19	681	639	224	93	122	214	826	43	27	1424	44	187	49	41
22889	29	214	28	51	208	382	333	345	199	115	100	189	122	1010	198	24	24	344	19	26	290	279	102	230	169	144	228	140	31	774	46	55	26	22
51716	0	0	0	0	0	0	0	0	0	0	0	0	0	0	0	0	0	0	0	0	0	2	0	0	0	0	0	0	0	0	0	0	0	0
440925	1	13	0	0	3	0	1	0	3	7	0	5	7	12	2	0	0	6	0	0	2	2	0	0	2	3	1	5	2	35	0	3	1	0
254100	2	19	0	2	17	10	11	12	13	6	2	6	3	15	4	2	4	24	2	0	14	7	3	10	3	6	8	4	0	44	2	5	3	0
19	28	204	0	13	162	187	51	36	77	51	46	30	232	214	13	41	34	145	20	7	46	155	29	82	83	89	16	54	28	374	47	32	31	60
26333	0	0	0	0	0	0	0	0	0	2	0	0	0	0	0	0	0	0	0	0	0	0	0	0	0	0	0	0	0	0	0	0	0	0
9681	52	278	12	46	160	360	351	275	181	162	168	243	82	702	248	14	50	265	47	19	331	189	44	234	199	264	242	92	45	463	72	86	32	22
110599565	0	0	2	0	0	0	0	1	1	0	0	0	3	24	2	0	0	0	0	0	0	0	0	0	0	4	0	0	0	12	0	0	0	0
140836	0	0	0	0	0	0	0	0	0	0	0	0	0	0	0	0	0	0	0	0	0	0	0	0	0	0	0	0	0	1	0	0	0	0
3547	0	6	0	1	1	4	3	0	0	0	0	0	9	1	0	0	0	0	0	0	0	0	0	0	5	0	0	0	0	1	0	3	0	0
51281	14	103	9	12	126	144	130	126	106	82	58	104	57	537	63	7	14	159	15	17	74	161	34	121	74	82	52	60	11	244	24	10	10	0
399886	10	6	0	12	0	4	9	3	1	2	0	9	7	1	4	5	5	16	19	7	3	0	2	20	3	5	9	0	3	2	3	10	6	7
56603	0	0	0	2	5	4	2	1	2	3	2	1	2	212	5	2	0	2	0	0	0	2	0	0	0	9	6	0	0	3	0	0	0	0
6340	3	15	0	1	0	7	3	37	0	0	19	0	1	0	0	0	0	0	19	27	8	225	5	22	97	0	0	7	18	62	8	0	0	0
6556	3	60	0	2	260	56	6	2	21	9	7	5	6	29	3	12	0	30	2	1	1	27	7	17	5	18	29	0	0	23	0	0	8	1
284359	0	0	0	0	0	3	1	1	0	0	0	0	5	1	0	0	0	0	0	7	13	3	1	9	13	0	0	3	4	46	0	0	0	0
54827	0	2	0	0	0	0	0	2	0	0	0	0	2	2	0	0	0	0	0	0	0	4	2	5	1	6	2	0	0	0	1	9	0	1
283120	23	179	6	279	9	5	4	2	73	12	4	9	22	12	22	0	0	1	5	0	6	1	0	2	13	5	0	7	23	196	3	0	3	11
10896	0	0	0	0	0	0	0	0	0	0	0	0	0	14	1	0	0	0	0	0	0	0	0	0	1	0	6	0	0	2	0	1	0	0
55848	6	10	0	5	6	5	6	26	11	8	21	6	25	125	11	21	2	9	4	0	8	5	1	4	4	8	19	3	1	18	10	21	17	5
170689	0	13	10	0	12	179	119	52	9	8	167	27	54	52	10	9	0	24	21	43	14	205	12	121	34	4	36	82	21	142	19	2	3	6
10761	0	0	0	0	0	0	0	0	0	0	0	0	0	1	0	0	0	0	0	0	0	0	0	0	0	0	0	0	0	0	0	0	0	0
246269	5	16	6	2	6	4	2	8	7	0	1	0	16	99	7	0	0	3	0	0	8	16	8	1	5	10	6	0	5	64	5	10	4	4
79958	14	123	6	6	88	150	42	86	34	19	67	49	68	307	60	34	19	49	28	8	57	113	72	73	54	284	39	40	11	136	23	71	35	37
26025	6	47	7	1	40	68	103	13	13	15	63	10	26	48	10	0	3	142	16	16	16	62	11	104	15	6	2	95	18	49	3	1	3	0
145741	13	3	5	2	28	30	17	64	73	51	1	28	15	58	10	4	27	48	2	5	8	0	1	2	1	11	39	1	4	40	2	8	11	0
160428	112	167	60	32	53	165	81	46	38	66	56	43	146	2465	44	27	26	138	94	131	72	70	21	125	38	94	50	85	59	1216	56	35	38	40
92154	73	536	21	16	90	212	135	94	157	120	98	228	236	253	60	35	82	141	44	4	125	165	13	166	171	111	47	140	91	330	74	85	23	83
7089	58	95	33	23	110	147	118	77	103	97	89	187	118	178	15	21	71	150	42	11	133	75	39	125	93	41	33	88	71	397	31	18	18	27
94122	1	11	4	28	8	135	102	129	11	12	533	10	160	12	63	45	13	81	13	50	21	195	33	130	58	3	10	120	65	21	46	62	11	27
101927624	0	0	0	0	0	0	1	0	0	1	3	0	11	0	0	0	1	4	0	0	0	0	0	0	1	1	0	0	0	0	1	1	0	2
100506985	0	0	0	0	0	0	0	0	0	0	0	0	0	0	0	0	0	0	0	0	0	0	0	1	0	0	0	0	0	3	0	0	0	0
84553	1475	1492	773	864	604	1282	1241	445	445	584	762	420	1223	579	546	160	483	1945	1380	1020	779	349	48	1322	523	553	442	519	315	755	454	388	349	265
101059915	0	6	0	0	0	0	0	0	0	0	2	1	0	3	0	0	0	0	0	0	0	0	0	0	0	0	1	0	1	0	0	0	0	0
55082	223	524	45	144	447	632	659	440	212	334	428	619	382	780	332	102	197	405	166	21	569	268	72	519	523	240	213	272	164	765	178	124	83	69
4141	26	153	8	17	107	191	115	232	120	66	166	79	141	1059	118	45	23	175	26	19	67	144	27	83	62	129	121	83	33	904	43	64	33	47
8626	0	25	0	0	8	26	28	15	7	6	18	6	6	504	12	1	4	8	15	9	5	10	5	18	7	7	5	14	15	22	1	0	2	0
101927516	0	0	0	3	2	8	2	9	3	3	3	1	5	102	2	0	0	1	0	0	2	1	2	0	1	0	6	0	0	37	0	2	0	0
101928718	0	1	2	0	0	0	1	1	0	0	0	0	4	2	1	0	0	0	0	7	1	0	2	1	1	4	2	0	1	3	0	0	0	0
113622	0	0	0	1	2	14	18	15	5	12	1	1	9	53	9	3	3	5	0	0	11	7	3	7	6	1	10	1	4	40	2	9	3	0
11010	1	44	0	6	9	6	4	16	25	10	36	21	55	116	14	20	8	0	0	0	12	23	30	5	21	87	16	20	9	62	24	38	28	32
54852	0	6	0	1	18	13	13	23	16	0	4	15	19	62	4	9	4	4	4	0	12	21	2	4	80	13	7	1	16	376	9	0	4	3
1004	20	116	6	20	32	20	15	10	7	5	7	3	41	34	9	5	3	35	14	2	10	16	3	17	6	17	11	13	3	68	5	9	2	10
8714	412	3351	198	772	582	3867	2995	2665	493	588	1599	1564	368	5438	2797	121	230	3033	282	441	1270	2168	625	2019	1010	398	1764	1254	89	892	468	776	108	43
613038	0	9	1	2	1	14	35	1	0	0	12	4	0	66	32	1	1	20	2	0	3	2	0	20	0	5	18	0	0	7	1	12	2	0
8178	33	186	17	11	159	178	173	139	79	44	160	89	139	282	106	32	35	94	25	36	119	95	26	153	72	95	83	120	21	224	51	69	32	41
51303	22	67	0	28	77	53	42	31	49	33	80	28	82	352	27	56	14	44	8	13	29	53	6	32	42	62	62	77	31	301	66	85	50	59
390010	0	0	0	0	0	0	0	0	0	1	0	0	0	0	0	0	0	0	0	0	0	3	0	0	0	0	0	0	0	0	0	0	0	0
101929057	8	21	7	7	6	15	11	19	2	3	1	1	6	73	2	0	1	11	6	8	5	6	2	19	3	9	11	0	0	27	5	1	1	0
196872	0	1	0	3	0	6	1	1	3	2	3	2	20	6	0	1	0	7	2	21	1	4	0	10	7	5	0	8	0	17	6	0	4	1
4154	52	527	12	50	153	413	295	449	219	197	222	90	474	3229	267	122	126	273	121	15	250	323	124	235	209	805	356	337	98	830	205	239	128	223
6688	16	113	1	23	277	87	19	28	70	33	80	18	170	34	37	130	60	34	18	8	27	95	24	83	46	288	69	145	40	45	141	83	88	132
91966	7	109	0	6	33	155	39	119	45	20	43	11	81	796	64	14	13	57	23	24	112	117	52	28	44	52	109	35	20	367	35	46	24	23
56924	11	0	0	0	30	7	30	14	9	9	2	16	3	37	0	4	9	18	4	0	8	7	0	4	30	0	0	22	2	59	2	1	0	1
25890	5	21	0	4	11	67	17	5	6	5	15	8	32	21	17	3	12	13	12	6	51	88	34	33	53	210	8	72	21	283	26	3	21	28
6091	8	189	1	5	43	81	6	11	15	4	8	4	90	449	17	5	11	11	7	5	55	38	23	26	40	127	8	56	25	173	26	8	13	31
2670	27	14	39	11	14	25	10	4	7	18	13	13	31	19	9	3	6	36	37	3	12	167	4	16	2	6	11	9	9	13	2	7	6	0
5252	24	232	1	37	77	171	78	52	46	32	117	48	155	146	51	5	28	108	29	11	86	113	34	169	93	145	58	96	53	518	41	29	12	27
8202	16	462	0	51	95	387	225	219	126	76	254	79	241	1367	198	89	63	217	52	34	193	285	118	251	125	659	307	253	58	664	98	147	93	112
100996492	0	0	4	1	1	11	0	3	1	3	1	4	22	2	1	2	1	5	0	0	4	28	5	0	21	9	5	2	11	435	15	5	5	9
10300	62	88	8	16	83	119	133	105	135	67	157	122	115	281	68	29	35	121	53	6	111	40	10	169	94	71	92	133	55	95	65	30	32	26
1008	0	0	0	0	0	0	0	0	0	0	0	0	0	0	0	0	0	0	0	0	0	0	0	0	0	0	0	0	0	3	0	2	0	0
51728	1	18	0	8	7	10	15	19	8	5	18	10	32	108	10	1	5	19	3	2	10	0	2	13	15	19	15	15	3	28	13	1	4	4
9469	2	23	0	3	9	12	3	6	4	1	1	4	49	142	8	4	1	6	12	0	4	79	4	13	143	7	3	9	32	751	5	1	8	4
29984	10	59	2	4	7	45	18	47	12	4	39	13	37	311	129	28	4	5	0	10	20	9	3	11	14	6	51	14	5	74	23	74	25	18
126961	9	40	2	7	22	18	15	35	39	9	13	19	35	1089	16	20	9	4	1	0	10	26	15	6	10	30	23	9	4	5	14	27	24	11
54455	10	139	4	12	32	61	41	59	20	21	43	27	49	429	39	17	13	94	7	8	43	45	22	50	18	63	45	47	15	276	18	6	19	9
30850	86	519	22	40	85	391	128	334	113	69	121	240	86	1237	326	52	61	155	25	21	181	115	51	73	89	45	228	90	36	186	29	247	64	46
2147	0	0	0	1	0	0	0	2	0	0	0	0	0	4	0	0	0	0	0	6	0	0	1	0	0	0	0	0	0	5	0	0	0	0
51447	169	394	39	93	448	509	605	338	195	213	259	439	105	1251	284	52	137	527	110	34	353	235	62	428	180	120	184	176	87	530	88	157	22	66
25911	6	5	0	1	13	8	13	14	21	8	14	13	6	114	15	7	4	12	3	5	5	8	3	6	14	11	12	6	2	21	3	3	5	7
1621	0	4	0	1	2	5	1	0	1	0	0	1	3	0	0	0	0	0	0	0	3	0	1	0	2	11	0	0	0	23	1	0	0	0
79739	17	93	18	9	6	26	28	16	9	4	23	9	88	45	22	12	13	51	19	5	23	19	3	15	41	20	6	24	22	262	28	23	19	46
10490	15	41	0	20	51	63	89	209	62	47	189	44	212	985	132	66	63	51	18	6	110	59	16	56	101	139	106	157	69	486	138	150	63	90
221	107	223	79	71	72	320	190	192	59	79	218	97	319	835	226	82	95	277	135	70	151	149	36	179	70	100	114	137	46	229	79	144	54	49
6742	5	2	0	6	14	0	4	56	12	16	29	14	27	452	18	18	15	15	1	0	13	5	5	11	21	28	24	31	11	75	25	25	11	27
2843	0	9	0	0	2	28	11	8	0	0	17	1	2	2	1	0	0	4	0	5	0	29	1	20	4	3	1	1	0	2	4	0	0	0
65065	33	412	6	48	119	451	207	358	116	105	87	90	164	2744	339	22	34	402	36	21	449	697	200	174	224	134	397	134	41	1288	57	127	37	45
55004	14	122	9	28	107	136	99	218	99	58	206	60	334	956	116	92	86	70	54	2	72	106	34	82	113	187	187	195	69	431	125	145	87	113
80131	15	37	3	10	21	37	44	24	17	22	27	8	27	117	8	4	7	54	16	21	12	38	5	37	5	7	11	18	7	41	3	6	7	5
22937	138	730	40	99	530	791	551	466	275	202	442	335	295	2802	232	46	74	517	76	69	446	389	111	498	298	234	291	425	52	899	94	172	44	53
776	26	389	14	14	133	89	241	196	155	187	19	67	57	400	89	10	46	295	8	9	293	42	30	49	20	63	201	34	4	48	7	10	9	2
353091	0	6	0	0	0	0	0	0	2	2	0	0	0	5	0	0	0	0	0	0	1	0	0	1	0	0	0	2	0	11	0	0	0	0
100534592	0	0	0	0	0	16	0	0	4	0	27	5	0	14	0	7	0	0	0	0	0	0	0	10	0	0	6	0	7	2	0	0	2	0
6750	25	0	0	0	0	1	50	13	0	10	11	13	117	241	1	2	0	39	0	0	11	111	5	10	7	0	2	40	4	330	13	25	4	2
55901	0	12	0	3	9	21	5	9	1	1	1	0	0	11	1	0	1	2	0	0	4	11	0	1	3	4	7	2	3	21	3	0	6	0
91522	3	10	0	0	4	24	3	7	0	0	3	13	32	1	4	7	0	2	11	0	7	5	5	12	5	3	2	7	1	12	7	15	4	3
84934	5	3	0	1	18	59	17	51	28	18	16	13	28	279	27	5	19	17	7	0	20	26	8	19	19	24	26	9	12	47	13	23	9	20
100505474	0	0	0	0	0	0	0	0	0	0	0	0	0	0	0	0	0	0	0	0	0	0	1	0	0	0	0	0	0	0	0	0	0	0
81610	8	99	0	3	26	28	30	32	19	10	14	20	8	662	11	11	1	16	0	0	6	20	6	8	14	29	24	14	0	6	7	16	7	1
64083	31	280	7	38	105	175	126	207	96	98	206	111	340	1110	147	75	63	65	39	14	101	55	25	136	106	162	157	143	74	431	93	160	80	99
5993	30	182	6	24	92	117	67	82	102	71	40	63	101	710	66	37	27	88	29	15	108	82	25	95	75	159	101	93	22	149	41	45	42	50
26011	1	29	1	0	2	27	5	2	3	0	11	173	8	2	3	2	0	2	61	7	7	14	3	3	35	27	0	20	39	45	5	0	2	6
5657	0	0	0	0	1	0	0	0	0	0	0	0	0	0	0	0	0	0	0	0	0	0	0	0	0	0	0	0	0	0	0	0	0	0
83667	11	27	0	8	25	99	59	62	25	16	59	43	41	270	55	15	29	56	6	0	45	31	9	15	6	38	107	11	18	326	10	35	9	11
26155	81	524	8	18	233	204	213	319	237	122	86	252	110	1816	145	45	80	205	21	13	143	145	48	138	120	126	176	88	24	456	59	48	33	44
729083	10	20	0	12	16	23	45	28	16	32	38	41	28	70	22	1	5	41	24	4	49	17	7	41	28	13	32	10	11	36	23	3	6	4
23601	0	0	0	0	2	0	0	0	1	0	0	0	0	7	1	0	0	1	0	0	0	6	1	0	3	1	0	0	0	1	0	0	0	0
29068	15	88	7	17	51	93	37	107	68	57	98	19	211	902	63	30	44	46	40	2	112	84	35	40	120	211	68	99	72	547	106	79	67	140
27111	18	202	0	107	51	497	310	533	36	37	576	52	219	1313	412	219	49	187	16	28	167	244	67	245	77	78	576	179	30	0	125	481	157	80
8547	0	0	0	0	3	0	0	0	0	0	0	0	0	3	0	0	0	0	0	0	0	5	0	2	0	0	0	0	0	4	0	0	0	0
100286979	1	0	0	0	5	11	3	0	0	1	0	0	3	11	2	0	0	2	0	0	3	0	0	0	0	1	4	0	1	3	0	0	0	0
120237	0	0	0	0	0	0	0	0	1	0	0	0	0	0	0	0	0	0	0	0	0	0	0	0	0	0	0	0	0	0	0	0	0	0
3001	0	0	0	0	3	0	2	1	4	1	7	1	9	5	0	4	0	2	0	0	2	0	1	0	4	3	2	20	0	2	1	5	4	7
57696	13	90	5	8	116	58	64	100	77	43	13	84	36	392	38	10	14	104	3	29	76	45	14	67	61	68	26	32	9	180	7	8	8	6
219445	0	0	0	0	0	0	1	0	0	2	0	2	0	2	0	0	0	0	0	0	1	0	0	0	0	0	0	0	0	0	0	0	0	0
10160	96	519	16	43	343	355	251	235	128	85	212	140	614	707	97	55	69	328	141	47	158	386	56	313	358	226	96	205	165	1810	151	80	100	119
646588	0	3	0	1	1	15	1	2	1	1	10	1	11	0	5	0	2	0	0	4	2	5	1	5	9	4	0	4	17	19	8	5	3	5
7378	0	51	0	1	15	10	30	37	5	8	1	4	19	160	38	13	5	17	8	0	7	3	2	5	2	8	34	5	0	8	8	27	9	3
81846	20	217	4	18	111	182	90	149	51	63	148	50	293	1085	118	28	61	139	78	25	127	183	59	123	175	145	141	78	68	621	82	65	40	137
3269	2	15	7	6	19	51	27	46	10	4	8	6	7	323	25	6	11	31	2	5	11	10	12	19	6	15	24	17	5	10	6	12	5	1
987	38	710	16	65	207	802	392	873	330	250	161	194	320	5688	801	50	83	701	35	48	554	825	286	231	339	528	605	228	38	2105	66	187	72	82
388077	3	1	0	39	11	23	38	14	6	10	80	1	103	11	3	102	8	8	0	0	49	20	13	21	18	49	17	50	24	5	42	49	15	54
6023	1806	62823	5873	830	5578	104417	23779	3439	1100	965	356	589	1969	44656	1864	155	212	16054	1588	7002	1331	109611	28580	8690	1075	1755	2443	446	196	15714	391	2174	307	231
114659	36	144	2	10	72	139	130	46	65	47	32	55	60	188	26	4	25	151	19	36	105	149	27	128	69	76	50	103	16	178	24	18	9	11
8576	5	27	0	8	23	24	29	54	33	17	52	21	60	187	33	13	14	43	8	9	27	26	15	30	12	40	29	40	14	114	33	22	4	22
89941	189	790	56	140	335	535	831	491	558	429	424	786	256	971	436	60	131	653	182	67	719	193	55	645	511	320	493	503	110	849	169	191	39	29
102725021	1444	1637	1060	884	778	1743	1238	471	431	534	725	362	1306	585	360	246	363	1847	1605	1211	660	508	113	1528	428	620	521	793	266	578	484	377	305	310
60672	50	237	18	24	128	97	87	83	67	60	54	62	77	159	51	17	33	116	14	20	64	39	11	58	24	60	61	64	7	87	23	38	3	7
100131434	7	59	2	10	22	68	59	11	18	9	25	18	16	63	23	0	2	74	1	27	28	54	3	40	6	12	7	12	1	116	6	0	0	0
8029	32	75	30	28	28	80	42	9	11	14	31	13	51	29	14	7	6	30	46	52	7	30	15	37	18	45	9	12	11	66	22	3	5	16
400916	41	98	0	20	44	160	49	405	96	99	121	116	257	2824	241	107	83	108	33	7	120	120	44	69	160	165	305	117	84	610	94	285	100	90
7916	417	2510	106	196	1189	1398	1243	1301	1097	856	834	908	1084	6443	666	242	411	1416	314	147	881	1094	298	1224	773	1085	779	811	323	3120	353	358	244	313
57476	82	292	5	34	37	221	373	588	93	77	180	455	200	302	291	55	59	231	82	75	334	250	59	214	257	87	169	194	84	679	42	176	50	25
60492	417	500	260	253	221	476	391	203	139	168	322	119	524	391	147	77	140	624	469	259	241	131	29	501	205	225	205	243	129	372	178	103	143	99
2152	48	182	46	58	137	232	179	114	49	31	132	44	156	361	84	60	35	116	31	47	53	98	30	117	68	62	53	91	46	75	104	57	41	47
54964	0	5	0	0	1	26	3	5	8	2	6	3	29	74	3	0	5	4	0	0	4	6	1	10	4	6	0	0	2	41	4	3	2	1
1428	1	0	0	0	0	0	0	1	1	1	8	2	1	7	0	0	2	0	0	0	1	0	0	0	4	0	0	0	0	2	0	0	0	0
283970	82	282	26	97	141	716	560	362	253	252	101	277	173	1722	460	16	48	911	51	3	583	385	107	307	197	221	641	118	54	1197	47	132	25	25
105377736	0	0	0	1	1	0	0	0	0	0	0	0	0	0	0	0	0	0	0	0	0	0	0	0	1	0	0	0	3	0	0	0	0	0
334	55	357	29	75	170	577	323	909	205	176	307	266	519	3835	609	119	126	326	123	15	436	399	88	259	453	316	560	298	181	2146	192	487	162	155
101060171	0	9	0	1	0	5	1	2	0	0	0	0	3	25	0	0	1	3	0	0	2	0	0	2	2	0	0	0	0	0	1	0	2	2
56654	1348	1232	146	65	198	727	867	350	634	756	245	871	480	472	158	105	332	1272	330	111	395	429	76	644	603	265	211	448	153	961	163	120	83	89
124997	83	220	26	25	161	242	196	161	161	83	98	116	106	518	81	44	40	254	28	23	130	128	56	155	86	188	144	129	36	352	50	50	23	23
284385	1	11	6	0	1	3	7	10	10	5	21	5	14	45	6	0	1	16	13	0	0	4	4	6	1	6	5	7	2	36	13	1	0	5
101927580	1	5	0	1	2	12	2	1	2	2	2	0	0	17	1	1	0	4	0	0	12	2	1	11	3	1	1	0	0	8	0	0	1	5
27338	6	75	4	13	76	49	38	55	62	17	22	38	46	904	27	19	14	27	4	5	14	17	9	15	27	89	45	35	15	42	13	13	33	67
9786	493	727	357	352	245	573	502	236	246	324	309	208	589	778	214	104	193	766	523	275	315	206	45	550	216	309	314	232	168	479	235	114	213	148
387522	0	0	0	0	0	0	0	72	0	0	0	0	0	233	16	0	0	0	0	0	7	10	8	2	0	0	65	51	0	0	0	55	0	0
81844	1467	2471	794	1027	1439	2253	2010	1005	1178	1267	1681	933	1655	4287	980	657	685	2231	1322	672	1566	740	183	2245	765	1264	1273	1447	634	2698	797	738	567	512
1499	46	443	12	91	268	253	145	770	435	328	230	82	637	5975	688	237	210	242	15	6	295	215	90	90	207	515	773	154	96	877	274	525	245	244
130507	25	258	7	38	75	73	92	164	71	64	54	67	169	1680	155	35	27	171	16	2	131	103	34	87	83	147	150	90	45	664	35	56	55	53
121053	385	3002	261	434	969	2711	2878	1164	732	581	899	1562	764	5564	1352	153	269	2949	438	515	2160	2787	650	1981	926	847	1353	1094	484	4554	208	426	167	148
147	0	4	0	0	0	0	0	0	0	0	0	0	2	1	0	0	0	0	1	0	5	0	0	0	0	0	0	0	0	5	0	0	0	0
7301	335	404	281	184	237	464	432	233	160	199	242	113	425	338	192	85	114	549	330	234	229	234	29	361	144	139	171	181	91	351	161	128	127	81
64434	137	305	100	66	201	205	262	190	146	127	152	213	159	737	132	62	84	270	163	146	149	48	11	227	127	132	102	151	64	290	66	63	103	63
79171	43	65	11	20	55	86	61	138	72	39	72	96	138	651	70	56	29	84	21	9	73	44	10	47	68	78	101	58	29	246	48	64	38	55
145845	0	0	0	0	0	0	0	0	0	0	0	0	0	1	0	0	0	0	0	0	0	0	0	0	0	0	0	0	0	0	0	0	0	0
440465	94	290	38	48	78	137	100	52	40	50	82	53	103	154	33	23	35	126	78	57	65	76	8	88	44	51	28	55	23	117	44	28	31	45
5000	587	1476	219	465	503	1057	824	741	410	431	307	478	549	4489	667	236	406	978	535	348	944	1005	336	568	509	575	792	451	254	2275	153	278	346	315
105374988	5	2	1	1	1	1	3	0	2	0	0	2	2	3	1	0	4	15	5	6	7	0	2	5	2	0	2	0	0	1	1	0	1	0
375318	0	0	0	0	0	0	2	0	0	0	0	0	0	1	4	0	0	0	0	0	0	0	0	0	0	0	0	0	0	3	0	0	0	0
84465	2	0	0	0	0	0	0	12	8	4	0	1	9	59	1	0	0	0	0	0	3	6	3	4	0	2	12	0	1	50	0	3	0	0
401546	26	58	1	19	61	96	37	167	68	55	55	45	109	965	67	12	60	37	12	6	44	102	35	16	73	46	40	52	41	1183	15	61	28	19
158	81	85	49	27	62	89	40	61	48	42	59	25	119	300	53	22	31	122	73	58	48	59	6	59	52	91	49	22	12	145	32	31	29	44
139716	1	45	4	5	19	59	9	3	11	4	22	0	45	21	9	8	6	21	11	0	19	64	9	18	16	78	23	41	8	38	32	10	7	10
221262	4	44	0	4	21	108	54	20	15	27	19	5	0	41	28	2	4	78	0	16	30	21	12	35	2	6	13	0	0	22	1	1	0	0
84514	14	87	12	6	19	70	24	56	27	18	8	19	38	204	17	7	13	30	11	0	20	54	25	33	16	30	34	23	24	126	11	18	12	34
283932	81	255	40	41	87	117	111	56	63	30	36	57	43	190	51	13	18	172	74	92	40	28	13	77	24	50	71	52	15	146	23	16	14	15
11257	0	9	0	0	3	15	0	5	1	4	21	3	29	48	10	4	9	8	4	0	6	0	1	1	8	11	3	22	13	21	5	7	4	2
51275	11	0	0	3	9	10	14	13	9	9	4	14	15	114	8	7	0	7	9	0	14	0	2	6	4	24	20	7	0	27	7	15	3	10
84817	0	5	0	2	3	6	5	30	6	1	5	7	26	304	23	12	6	0	0	0	14	4	0	8	7	6	28	15	0	56	10	64	4	6
3783	74	78	13	12	70	119	190	121	65	28	52	134	80	1006	69	3	28	170	39	3	35	130	25	133	77	49	18	83	8	30	21	26	4	9
54555	10	33	3	10	42	39	75	90	77	61	81	55	105	425	42	13	13	44	28	0	57	17	11	62	47	47	47	63	14	134	33	34	26	9
147912	55	80	7	11	101	58	69	27	100	76	82	81	113	180	18	21	34	96	88	13	93	45	6	87	66	65	31	104	87	532	31	13	23	34
91151	0	9	0	1	5	11	5	10	6	4	3	2	19	85	6	0	0	14	2	0	9	19	3	0	6	7	1	7	0	55	3	8	5	4
84547	0	0	8	0	2	17	8	9	8	5	1	5	3	47	3	1	2	1	0	0	5	5	0	14	9	10	4	8	6	39	7	9	3	2
7090	118	334	41	80	388	368	278	274	231	229	257	225	331	468	99	79	108	315	147	28	406	177	70	302	242	612	337	252	102	1085	122	103	83	144
51480	0	0	0	0	0	0	0	0	2	0	0	0	0	1	0	0	0	0	0	0	0	0	0	1	0	1	0	0	0	2	0	0	0	0
5450	2195	2911	1618	1615	1143	2210	2148	779	817	901	1931	572	2615	659	783	609	784	3153	2869	1861	1328	658	169	2804	937	1715	958	1660	717	1721	1009	836	899	839
5272	807	882	545	623	415	702	738	259	302	304	431	208	889	223	237	211	285	1059	1014	461	406	207	28	837	262	660	327	468	186	352	325	300	255	286
101927323	0	0	0	0	1	0	0	0	0	0	0	0	0	1	0	0	0	0	0	0	0	0	0	3	0	0	0	0	0	1	0	0	0	0
5409	0	30	0	0	0	0	0	0	0	2	0	1	0	1	0	0	0	0	0	0	0	0	0	0	1	2	0	0	0	6	0	2	0	0
780776	41	95	29	52	32	100	56	26	16	15	37	18	63	77	30	13	21	87	82	58	51	45	2	71	31	35	25	54	23	62	20	16	27	10
6343	0	0	0	0	0	0	3	1	0	0	2	4	1	4	0	0	1	3	0	0	0	0	0	0	2	2	3	0	2	2	8	0	0	1
101927559	8	29	17	12	3	23	9	8	2	5	2	2	21	15	1	2	1	26	1	25	16	0	0	25	11	7	4	6	7	38	1	2	4	3
606495	511	650	240	238	291	530	363	163	133	156	251	131	454	430	114	65	161	658	434	348	293	180	43	453	151	195	199	204	134	384	134	108	90	144
3135	1	3	0	8	6	10	1	10	2	0	2	1	0	1	3	0	0	3	4	0	6	1	0	0	0	1	1	0	0	0	0	11	0	0
9937	1	2	0	0	15	10	18	24	18	7	13	7	15	224	9	4	5	8	0	0	12	3	5	11	6	32	25	17	2	98	9	11	9	3
388403	15	35	5	6	29	103	60	39	31	27	57	16	170	190	24	29	34	83	22	7	49	100	21	66	48	81	71	46	38	202	37	36	31	29
23774	76	351	10	81	185	366	458	354	211	153	360	252	242	1011	261	57	80	389	71	56	260	215	40	343	250	165	237	274	63	633	96	127	39	66
1644	13	0	0	2	35	58	57	155	73	37	3	64	33	221	75	32	16	73	0	1	206	8	15	15	11	27	173	0	1	4	9	48	28	14
105369332	4	0	0	0	0	0	2	1	1	0	0	0	0	4	0	0	0	2	0	0	3	4	0	0	0	1	3	0	0	5	0	0	0	0
9644	166	897	68	130	539	1105	961	920	383	389	1171	762	1617	2002	668	341	410	1101	258	155	366	514	128	829	570	388	282	760	431	1113	414	492	241	641
4783	11	44	0	1	57	33	16	41	35	12	18	16	24	220	22	20	9	25	14	6	31	8	4	15	5	37	22	36	5	41	22	35	7	14
100506127	1310	1514	957	1007	697	1477	1319	443	457	546	968	412	1397	548	466	216	395	2137	1528	1205	792	441	50	1520	422	635	469	604	348	604	480	337	401	325
10456	10	96	0	13	39	75	36	112	49	28	127	29	138	532	72	44	40	26	20	13	63	74	35	42	65	109	74	65	23	311	59	65	60	59
100129307	4	0	0	1	2	11	1	1	0	2	0	0	1	4	0	0	0	2	2	0	1	0	1	4	0	1	2	0	0	2	1	0	0	0
100129480	27	8	1	5	15	44	15	18	9	4	34	6	35	93	14	3	7	22	23	43	6	12	3	8	5	6	6	5	10	11	4	30	2	4
30851	1	0	0	3	3	429	111	298	14	2	259	58	225	965	217	111	0	8	8	0	20	366	56	29	54	0	77	31	27	168	31	212	18	48
84078	16	5	0	5	13	19	7	8	9	7	10	10	41	185	14	3	9	21	9	0	24	15	5	23	12	25	9	20	9	98	5	0	5	6
23742	16	17	18	5	6	35	4	13	3	5	12	9	24	81	8	4	6	26	19	14	12	15	11	33	18	8	11	4	8	29	5	16	4	8
6637	10	12	0	4	14	38	10	63	26	25	19	4	42	500	22	12	9	7	3	0	17	42	11	1	17	33	33	33	6	79	21	49	14	20
1124	3	33	4	20	12	96	34	102	23	20	27	7	32	149	56	18	14	87	6	7	133	24	21	32	17	29	92	40	3	44	21	51	37	20
10807	11	40	3	9	150	43	99	72	76	31	19	68	43	387	25	13	17	81	13	0	60	42	10	66	82	41	40	69	18	144	14	9	9	17
100873921	0	0	0	0	0	0	0	0	0	0	0	0	0	0	0	0	0	0	0	0	0	0	0	0	0	0	0	0	0	1	0	0	0	0
79469	0	0	0	0	0	0	0	0	0	0	0	0	0	12	0	0	0	0	0	0	0	0	0	0	1	0	3	0	0	0	0	0	0	0
644762	0	0	0	0	0	0	2	2	0	0	0	0	0	0	0	0	0	0	0	0	0	0	0	0	0	0	0	0	0	0	0	0	0	0
285313	2	3	0	0	0	1	1	4	3	1	0	2	29	5	0	0	2	5	0	0	1	9	4	4	2	19	0	12	0	14	2	1	0	1
101929450	341	376	207	172	199	371	298	130	86	132	204	84	346	124	111	46	117	424	357	238	172	134	15	278	106	127	119	130	81	123	98	68	111	81
54823	7	37	0	6	10	61	25	24	14	12	21	3	114	165	28	6	7	31	23	0	37	26	7	37	35	35	24	39	15	198	19	19	6	18
4664	15	102	3	14	32	100	72	125	24	26	172	40	201	1476	128	37	22	79	30	5	83	161	58	72	62	71	52	132	64	161	49	72	35	80
84992	0	36	0	0	0	0	0	0	0	0	0	11	27	0	0	0	20	0	0	0	0	0	0	0	0	0	0	0	0	0	0	0	0	0
23308	617	825	345	366	429	651	609	236	175	231	346	222	514	402	208	37	152	882	445	458	347	247	60	860	237	340	232	254	102	325	200	101	144	113
101929076	0	0	0	0	0	0	0	1	0	0	0	0	0	2	1	0	0	0	0	0	0	0	0	0	0	0	0	0	0	0	0	0	0	0
84365	3	11	0	1	15	10	20	49	38	18	12	26	49	429	17	12	11	24	7	0	19	1	11	15	10	32	23	9	4	50	16	14	11	31
11244	8	57	0	14	32	97	41	106	25	30	62	23	202	1509	124	39	23	53	10	0	72	95	32	42	90	110	91	51	27	237	69	130	56	86
100132304	0	0	0	0	0	0	0	0	0	0	0	0	0	0	0	0	0	3	0	0	0	0	0	0	0	0	0	0	0	0	0	0	0	0
114614	0	0	0	0	2	6	0	0	1	3	1	2	0	14	1	3	0	0	0	0	1	0	3	0	4	10	2	5	0	1	0	0	0	0
60680	2	0	0	0	2	1	3	0	0	3	0	4	3	16	0	0	0	4	0	0	1	7	0	0	3	0	0	0	0	36	0	1	1	2
631	2	2	0	0	0	9	4	0	1	2	0	1	4	10	1	1	1	0	0	0	0	0	0	1	1	0	1	4	7	1	3	0	1	1
79147	23	63	1	1	20	69	33	29	31	15	7	24	10	98	18	1	2	45	6	4	35	44	13	29	25	28	22	23	7	152	4	4	2	6
56942	128	197	93	110	95	135	103	63	64	70	77	47	205	241	60	28	55	135	158	52	116	31	12	97	48	69	78	103	49	134	74	67	57	65
401663	1	0	0	0	0	0	0	0	0	0	0	0	0	0	0	0	0	0	0	0	0	0	0	0	0	0	0	0	0	0	0	0	0	0
100874051	0	0	0	0	2	0	0	0	0	0	0	0	0	0	0	0	0	0	0	0	0	0	0	0	0	0	0	1	0	1	0	0	0	0
27238	11	29	0	4	34	58	56	35	25	26	38	34	66	272	37	8	15	59	10	0	29	12	1	28	29	29	42	42	6	74	25	33	14	11
6906	0	0	0	0	0	0	0	0	2	0	0	0	0	0	0	0	0	0	0	0	0	0	0	0	0	0	0	0	0	0	0	0	0	0
100820829	4	0	4	13	26	51	103	148	4	10	171	56	37	205	81	11	16	20	24	0	47	19	12	30	76	16	83	65	37	126	29	43	3	19
286527	18	32	16	37	19	57	16	7	12	14	8	13	36	8	5	2	8	25	30	22	24	11	2	18	19	17	12	26	10	36	13	1	0	6
102723753	0	0	0	0	0	10	0	0	0	0	0	0	0	4	0	0	0	0	0	0	5	0	0	0	0	0	2	0	0	4	0	0	0	0
101154753	0	2	0	0	0	0	0	0	0	0	0	0	0	0	0	0	0	0	0	0	0	0	0	0	0	0	0	0	0	0	0	0	0	0
64777	5	73	9	13	66	110	107	96	41	38	90	52	109	464	60	23	22	98	24	18	68	111	21	64	77	82	76	87	30	331	31	30	18	35
151195	13	103	12	5	43	181	38	96	33	33	100	15	89	587	112	39	15	76	18	31	56	56	38	38	22	63	121	72	17	213	39	121	39	51
162239	0	15	0	1	7	14	9	10	8	5	15	9	19	71	4	2	8	6	10	9	19	21	1	14	16	7	12	10	7	25	1	29	2	13
7138	0	0	0	0	1	0	0	0	0	0	1	0	0	13	1	0	0	0	0	0	1	0	0	0	0	0	0	0	0	0	0	0	0	0
5738	34	172	0	12	67	189	96	362	100	51	76	97	75	1846	153	42	27	168	4	14	89	121	21	52	50	53	208	37	23	261	21	106	47	43
55748	22	160	0	65	83	399	220	448	170	171	193	160	178	2066	304	115	163	227	34	59	372	333	107	141	87	313	686	113	39	665	101	292	131	79
54461	74	467	10	63	394	561	387	384	162	145	431	229	291	1363	287	99	80	236	53	70	230	216	62	284	240	211	304	291	83	747	115	259	92	63
399744	144	345	655	666	208	98	460	75	96	82	507	145	314	85	243	229	232	165	284	529	399	135	35	755	106	96	72	520	203	294	301	228	235	301
2165	0	0	0	0	0	0	0	0	0	0	0	0	0	0	0	0	0	0	0	0	2	0	0	0	0	0	0	0	0	0	0	0	0	0
23440	0	0	0	0	0	0	0	0	0	0	0	0	0	0	0	0	0	2	0	0	1	0	0	0	0	0	0	0	0	0	0	0	0	0
4125	44	238	7	40	158	254	165	237	124	81	159	100	261	846	171	165	111	160	46	21	140	217	64	210	139	363	159	272	105	673	164	176	127	193
3037	1	22	0	3	11	20	6	2	3	9	1	2	23	17	6	4	3	1	21	0	10	6	1	13	11	12	5	12	15	17	18	18	5	17
284889	5	56	3	15	3	65	56	53	33	24	28	21	10	37	18	0	0	27	8	8	51	0	6	37	33	29	61	15	4	82	0	4	0	2
340533	0	5	0	0	2	5	0	0	1	1	0	0	16	0	0	0	0	0	9	0	4	2	0	5	7	16	0	0	13	141	4	2	3	6
339559	0	14	0	0	10	15	4	5	11	5	3	5	8	49	5	4	3	8	1	0	10	1	1	3	4	8	7	5	5	29	2	0	4	2
10954	17	95	2	6	31	99	68	74	90	33	16	51	66	831	33	15	16	106	9	21	46	59	19	92	73	45	62	34	37	370	32	9	12	20
10243	266	300	22	34	409	175	258	193	440	237	55	414	119	938	95	18	55	500	73	9	261	165	37	117	201	112	164	133	54	687	33	44	19	21
56994	86	108	25	21	39	211	60	55	38	52	74	60	115	88	60	31	25	130	48	45	173	107	33	95	96	73	89	56	34	337	25	56	26	43
11172	0	15	0	0	0	0	0	0	0	0	0	0	0	0	0	0	0	0	0	0	0	0	0	0	0	0	0	0	0	0	0	0	0	0
441389	0	16	0	0	0	0	4	6	6	0	0	0	1	23	2	0	0	0	4	0	4	0	0	0	6	1	11	0	0	29	0	0	0	0
101930105	2235	2587	1447	1416	1235	2045	1710	351	533	766	1105	539	2011	1162	538	357	546	2698	2401	1669	1060	530	66	2055	415	848	637	874	435	616	813	484	488	420
54583	25	135	1	11	70	88	59	110	54	38	61	48	89	692	100	54	36	84	14	9	78	50	22	67	46	128	151	80	27	345	46	103	34	35
9879	66	215	19	63	162	110	181	257	174	132	134	257	160	1323	180	36	101	213	55	19	283	119	28	142	213	200	139	69	99	514	77	83	65	81
100289462	0	0	0	0	0	0	0	0	0	0	0	0	0	0	0	10	0	0	0	0	0	4	0	0	0	0	3	0	0	0	0	0	0	0
100505483	0	0	0	0	1	2	0	0	0	0	0	0	0	5	0	2	1	8	0	0	0	2	0	0	0	0	0	0	2	4	5	0	0	3
84077	0	4	0	0	0	3	0	0	3	4	0	2	2	6	0	0	0	3	0	0	0	0	0	0	1	3	0	0	0	5	0	0	1	2
56956	0	0	0	0	0	0	0	0	0	0	0	0	0	0	0	1	0	0	0	0	0	0	0	0	0	0	0	0	0	0	0	0	0	0
57590	4	44	0	26	99	90	79	178	63	60	146	30	137	1006	108	63	44	36	16	8	114	104	30	112	77	102	142	111	32	266	60	74	37	46
79050	39	60	13	19	121	114	110	102	97	70	47	81	49	377	48	11	19	71	26	1	61	27	15	102	58	71	60	116	17	137	25	26	9	13
114336	0	0	0	0	0	0	0	0	0	0	0	0	0	0	0	0	0	0	0	0	1	0	0	0	0	0	0	0	0	1	0	0	0	0
10855	29	102	21	6	26	52	43	17	12	9	15	15	32	123	21	10	10	72	37	13	14	18	10	8	8	16	19	16	9	17	4	38	7	8
29104	14	21	0	5	8	15	12	20	12	11	9	20	15	228	21	1	5	24	3	3	29	21	11	1	21	38	22	15	4	133	7	12	4	9
144125	0	0	0	2	0	0	0	0	0	0	0	0	0	10	0	0	0	0	0	0	0	0	0	0	0	0	0	0	0	0	0	0	0	0
58513	28	213	9	8	123	225	277	266	100	64	284	129	165	627	125	22	31	160	33	20	159	163	38	198	172	124	129	157	30	488	57	57	35	20
22911	15	17	5	9	12	36	30	30	12	11	12	16	39	192	12	7	11	24	0	0	26	25	3	28	28	28	16	20	23	138	18	19	8	17
9860	493	893	287	223	302	679	439	309	174	173	234	157	401	1032	157	60	90	680	361	289	347	271	88	512	188	309	316	165	88	540	135	110	65	100
55109	33	90	2	12	45	87	65	111	57	26	75	31	97	656	54	20	20	82	8	14	98	65	21	53	56	86	86	54	27	263	49	81	37	38
7343	119	399	28	108	267	339	525	512	266	286	288	408	517	2099	369	115	246	376	121	26	395	297	91	319	288	439	210	202	164	959	218	243	195	205
100419743	5	31	3	4	5	0	1	0	0	0	3	1	3	2	0	7	0	4	8	6	1	0	1	5	0	2	0	0	1	0	2	0	0	2
5476	51	428	33	101	188	477	476	475	243	164	149	324	264	2432	325	160	82	493	37	23	382	262	86	273	190	238	908	224	68	698	127	240	126	111
3223	0	0	0	0	5	0	2	0	0	0	0	20	0	0	0	0	0	5	0	0	0	0	0	0	0	0	0	0	0	0	0	0	0	0
3336	8	0	0	5	36	8	11	85	39	27	19	13	33	1177	22	30	11	21	15	0	13	26	1	1	25	49	40	28	16	67	11	28	15	22
22866	0	3	1	0	2	6	0	1	0	2	0	0	0	0	0	0	0	0	0	0	1	13	1	0	5	38	2	7	1	130	1	0	2	1
7077	39	377	3	30	100	346	103	178	42	40	181	62	622	247	185	98	84	162	50	0	108	397	45	139	180	170	67	192	131	869	124	163	83	160
255725	0	0	0	0	0	0	0	0	0	0	0	0	0	0	0	0	0	0	0	0	0	0	0	0	0	0	2	0	0	0	0	0	0	0
643406	1752	3119	748	1068	1114	2747	1456	1463	920	1001	774	699	1491	7884	945	349	671	2229	1907	1585	1597	2079	520	1669	1179	1250	1944	897	615	4506	426	780	455	569
116496	56	193	0	14	130	93	53	32	48	19	45	40	185	223	57	29	29	128	87	22	76	67	26	83	111	163	52	126	67	975	52	77	74	61
105374344	0	42	0	0	1	6	10	0	4	8	0	0	5	1	0	0	0	0	0	0	0	2	0	9	1	0	4	0	1	7	0	0	0	0
53373	191	609	37	103	364	877	814	456	291	281	155	361	150	1397	298	52	164	786	112	59	507	300	128	408	212	237	495	248	41	449	93	111	40	41
134492	56	133	11	56	38	85	53	39	31	46	36	14	45	284	23	4	25	57	67	87	53	41	15	55	32	72	38	38	36	73	27	34	22	45
51554	0	0	0	0	3	23	9	35	9	7	14	4	7	205	20	5	2	11	6	0	21	28	11	12	2	10	65	5	4	15	9	28	4	5
8315	21	26	0	17	35	50	97	90	50	41	72	43	104	309	46	24	22	38	17	0	78	39	13	55	44	84	52	29	20	128	27	36	14	32
23239	222	230	88	49	98	428	466	345	230	241	399	307	280	1452	277	87	60	642	93	98	191	231	64	354	201	69	217	278	53	312	87	175	40	35
4855	16	520	0	13	129	97	17	6	13	2	10	8	45	49	6	2	2	24	19	32	7	57	10	31	10	8	8	26	22	103	11	2	0	1
146713	5	2	0	1	5	3	2	1	0	0	0	7	3	4	1	0	0	3	0	0	0	6	2	8	0	2	0	3	0	3	0	1	0	1
729234	4	0	0	0	4	9	7	3	4	6	0	1	7	16	0	0	1	6	0	0	3	0	2	5	12	7	0	0	0	36	0	0	0	0
29781	29	263	1	12	125	155	121	108	54	50	111	110	104	511	59	9	32	117	17	10	61	145	18	127	73	79	80	71	26	233	29	23	10	29
257313	0	0	0	3	0	30	0	22	0	2	0	0	4	168	9	0	1	5	0	0	16	18	4	0	1	5	18	0	1	24	0	5	0	0
153339	2	37	0	18	37	54	10	145	40	35	76	21	80	937	93	23	23	4	9	5	56	27	15	23	37	92	128	88	29	175	55	115	27	64
652968	0	28	0	1	6	10	14	13	8	5	9	7	19	28	5	5	1	15	9	0	11	17	0	8	11	11	2	12	2	40	8	6	0	4
25833	4	11	4	0	5	3	4	23	7	10	15	19	9	15	0	0	1	7	1	9	0	15	2	4	11	6	4	0	2	20	2	7	3	0
3803	0	0	0	0	0	0	0	0	1	0	0	0	0	0	0	0	0	0	0	0	0	0	0	0	0	0	0	0	0	0	0	0	0	3
9481	3	19	0	0	9	18	3	4	6	8	5	0	14	4	0	0	0	7	0	9	5	4	6	2	5	5	3	0	1	183	1	0	5	0
10240	0	10	0	2	1	16	5	23	8	2	3	7	11	165	9	3	15	17	3	0	18	12	6	1	15	9	8	20	4	66	10	15	7	3
101927292	0	0	0	0	0	0	0	1	0	0	0	0	0	0	0	0	0	0	0	0	0	0	0	0	0	0	0	0	0	0	0	0	0	0
116519	0	0	0	2	0	0	1	1	0	0	0	0	0	1	0	0	0	0	0	0	0	0	0	0	0	0	7	0	0	1	0	0	0	0
63930	0	0	0	0	0	0	0	0	0	0	0	0	0	19	1	0	0	0	0	0	0	0	0	0	0	0	0	0	0	1	0	0	0	0
64219	5	35	0	3	13	33	19	9	14	4	17	14	67	83	2	5	3	14	3	9	14	17	11	13	29	33	9	35	15	84	22	13	13	12
100506334	194	602	207	261	308	551	303	174	127	100	162	131	181	863	214	79	94	477	265	183	203	245	48	301	125	154	212	160	48	657	77	122	64	75
1736	7	64	5	5	54	31	59	122	114	73	30	69	94	1065	47	21	32	63	1	2	40	17	8	23	28	76	43	35	25	150	41	18	26	53
162387	5	15	0	0	10	16	4	5	2	2	7	1	11	92	2	0	0	11	0	0	0	6	0	3	2	1	4	4	0	40	2	0	1	0
101927688	0	0	0	0	0	1	0	1	0	0	0	0	0	1	2	0	0	4	3	0	1	0	0	0	0	0	0	0	0	3	0	0	0	0
349334	16	0	0	0	8	0	27	10	9	13	9	12	6	9	4	0	3	20	4	0	15	3	0	2	0	0	4	4	0	0	0	0	0	0
6314	32	383	2	29	486	482	388	309	161	113	191	170	253	1789	209	49	42	318	51	27	368	311	107	290	225	271	311	179	50	977	68	77	34	68
109616998	16	59	14	1	12	56	15	3	2	3	1	14	43	5	3	2	4	17	14	8	11	55	1	13	13	3	1	0	15	49	0	6	0	0
100529215	0	4	0	0	0	0	2	0	0	3	0	0	0	0	0	0	0	0	0	0	0	0	0	0	0	0	0	0	2	31	0	0	0	5
51560	0	38	4	3	1	61	42	41	5	5	133	33	28	70	5	4	2	7	19	14	6	28	7	36	19	15	0	70	12	53	17	8	2	11
105370431	0	0	0	0	0	0	0	0	0	0	0	0	0	0	0	0	0	0	0	0	0	0	0	0	0	0	0	0	0	1	0	0	0	0
255877	0	57	0	0	20	4	2	3	6	1	0	2	9	9	0	0	1	1	0	0	4	5	0	8	12	5	1	2	3	13	0	0	3	0
10312	363	1911	98	235	2130	1712	1329	504	388	414	664	605	427	761	452	124	130	1228	270	143	534	533	162	1240	360	516	500	552	74	688	188	233	58	53
284835	0	0	0	0	0	0	0	0	0	0	0	0	2	2	0	0	0	0	0	0	0	0	0	0	0	0	0	0	0	0	0	0	0	0
84280	2	23	2	8	20	24	53	72	25	30	84	44	99	420	88	19	28	23	24	10	39	25	12	30	45	54	45	74	17	103	44	62	23	47
219293	40	66	42	36	37	74	24	32	23	19	39	19	61	31	8	16	17	96	41	37	33	26	4	56	27	28	25	48	15	23	12	19	24	16
8908	0	69	0	2	12	24	44	30	15	9	7	9	6	367	28	10	6	23	8	0	15	11	2	20	24	5	16	7	0	111	11	5	8	5
3667	18	122	0	22	95	296	75	98	67	38	229	47	174	310	60	37	36	80	52	57	285	222	65	153	76	112	130	157	30	390	36	47	38	50
100507616	0	0	0	0	0	2	1	0	0	2	0	0	2	1	0	0	2	0	0	0	1	0	3	2	2	56	0	0	1	0	3	1	0	11
5067	0	8	0	0	1	19	2	1	3	0	0	0	3	0	0	0	1	0	0	9	1	6	2	10	18	0	0	5	3	91	0	0	0	0
22871	0	0	0	0	0	3	0	2	2	0	0	0	33	0	4	0	2	0	2	0	6	16	0	5	6	5	0	0	8	34	9	4	5	8
5050	11	4	0	4	19	12	9	26	16	11	20	33	24	274	6	0	21	20	0	0	10	6	4	6	10	18	14	18	8	42	7	17	5	13
154467	2	5	0	0	9	7	8	9	3	3	8	8	18	37	3	17	1	16	0	9	1	7	2	5	3	15	11	11	0	23	7	16	6	11
100422558	0	25	0	0	13	74	15	52	50	26	11	7	16	513	35	1	3	45	8	0	49	63	24	2	13	100	107	12	2	186	0	15	3	17
554251	873	1339	649	678	509	944	1016	365	357	410	932	349	1304	332	356	222	408	1381	1486	834	700	242	36	1229	414	499	338	663	391	559	544	287	285	360
51506	27	21	0	20	78	98	56	228	77	56	171	55	326	539	127	50	69	27	37	1	84	36	17	72	85	103	104	117	52	290	115	108	72	104
51027	1	0	0	1	2	0	4	6	1	2	5	0	16	43	4	2	1	4	13	0	2	0	0	0	2	4	10	9	3	38	2	0	1	2
3303	39	771	19	78	303	382	154	283	179	57	251	79	941	7143	473	120	57	241	78	0	166	104	35	92	923	177	280	143	286	1731	191	286	96	128
727856	0	0	6	0	3	0	0	0	0	0	0	0	0	0	1	0	0	0	0	0	0	2	0	0	0	1	0	0	0	0	0	0	0	0
158326	0	22	0	9	77	107	10	3	22	113	1	4	10	1	2	3	4	3	8	1	277	48	13	23	16	58	276	16	3	34	5	7	14	8
414062	0	17	0	2	10	0	2	0	2	0	0	2	4	1	1	2	1	3	0	0	0	2	1	1	0	7	5	0	0	0	0	1	2	0
118	103	497	13	78	242	390	300	536	258	242	357	205	594	2742	405	98	128	337	120	29	450	270	96	242	261	408	456	251	151	1267	145	277	135	175
103908605	0	0	0	0	2	0	0	3	0	4	3	0	0	8	0	0	0	0	0	0	0	0	1	0	2	1	3	0	0	6	0	0	0	0
255967	22	194	4	21	79	189	110	136	70	50	62	62	141	757	85	19	40	179	43	4	115	178	48	71	94	218	131	93	26	487	26	55	39	47
101927285	0	0	0	0	0	0	0	0	0	0	0	0	0	0	0	0	0	0	0	0	0	0	0	0	0	0	0	7	0	0	0	0	0	0
149233	39	25	32	18	3	72	21	6	13	5	10	15	31	7	13	5	6	68	6	36	15	1	5	27	15	9	11	6	19	9	8	15	6	16
100129722	3	1	0	0	1	2	0	0	0	0	1	1	0	7	1	0	0	0	0	0	4	0	0	0	0	3	4	0	0	12	0	2	0	0
3381	0	0	0	0	0	0	0	0	0	0	0	0	0	0	0	0	0	3	0	0	0	0	0	0	0	0	0	0	0	0	0	0	0	0
7133	144	438	69	103	291	326	179	307	139	67	125	135	206	650	106	57	46	335	99	75	112	213	60	243	76	210	200	109	42	94	53	97	103	75
23314	41	39	8	29	280	90	94	145	54	63	12	95	18	1563	92	11	28	143	2	12	135	28	29	28	26	24	97	8	24	82	4	16	11	15
11017	43	57	3	14	54	18	90	58	29	51	45	50	52	217	58	13	27	41	43	8	89	15	4	39	72	69	46	49	33	80	28	50	28	32
1448	0	0	0	0	0	0	0	0	1	0	0	0	0	0	0	0	0	0	0	0	0	0	0	0	0	0	0	0	0	0	0	0	0	0
55924	3	5	1	4	18	18	6	2	8	3	3	12	28	38	16	5	6	13	13	8	1	33	2	3	5	10	13	13	4	76	3	4	5	7
100419583	21	40	2	11	56	62	13	40	37	16	30	8	41	252	31	39	12	38	7	0	15	71	11	27	14	75	55	36	30	42	45	53	25	40
100293534	5	0	0	0	0	0	0	0	0	0	29	0	151	0	28	0	28	32	0	0	0	0	0	21	0	0	0	0	0	126	0	55	0	14
6376	0	42	0	2	14	48	0	7	16	0	2	3	23	5	1	6	0	12	6	6	3	6	2	2	11	2	2	18	6	40	6	10	0	4
342945	2874	3450	1937	1718	1476	2842	1963	777	787	837	1432	702	2524	562	673	405	766	3158	3039	2173	1270	889	112	2656	772	977	837	1226	649	857	860	649	560	652
193629	0	3	0	0	0	3	0	0	0	0	0	0	0	0	0	0	1	0	0	0	2	0	0	3	0	1	1	0	0	1	0	0	1	0
56623	51	193	3	18	232	123	144	62	89	52	45	94	62	172	53	17	25	147	42	24	68	102	12	143	65	90	55	64	26	194	20	31	10	3
9212	17	42	5	4	62	24	64	41	34	19	2	43	11	467	15	4	4	36	0	0	25	12	4	26	12	37	28	0	1	2	9	1	6	2
84619	65	283	30	41	234	105	216	126	84	70	99	138	63	231	80	30	22	121	24	24	133	32	14	148	101	77	127	79	17	182	43	34	23	31
285282	258	334	284	233	229	377	437	151	129	131	229	129	311	716	123	67	101	388	279	242	172	100	14	361	123	125	180	178	84	197	112	88	88	77
8815	23	73	1	30	87	81	36	236	110	67	83	40	308	1313	58	40	43	53	1	1	58	68	15	22	78	169	125	130	54	446	70	102	58	56
8802	6	15	0	6	21	53	31	127	43	32	62	32	56	1166	121	45	32	20	7	0	89	28	13	26	69	58	155	35	38	220	52	139	39	65
389114	483	500	280	202	219	387	226	91	126	117	179	96	322	82	92	50	98	532	310	263	144	135	30	356	108	158	98	259	81	190	93	59	62	92
2294	3	52	9	13	9	58	19	15	17	6	20	8	246	29	19	16	7	4	13	0	23	48	14	76	47	39	21	57	34	117	60	42	9	94
139886	0	29	0	0	19	2	8	14	6	9	2	3	21	486	4	2	5	8	0	1	7	9	4	6	12	17	6	0	1	50	8	4	5	4
399512	40	51	8	18	20	54	38	83	71	124	82	126	41	177	61	22	36	98	57	3	91	65	5	53	79	56	93	198	53	293	22	26	16	23
5267	2	7	0	4	4	4	6	4	7	4	4	5	25	19	0	0	4	21	5	1	5	26	6	7	63	4	3	19	16	411	3	0	0	4
474344	1	70	0	4	23	44	7	5	12	14	37	4	91	14	7	22	12	12	11	10	17	39	12	8	35	119	24	84	12	94	42	11	16	38
135892	1	1	3	0	3	3	0	0	52	147	0	0	50	1	0	0	1	0	47	0	50	219	0	23	371	15	11	1	72	1478	25	0	0	0
301	3	49	1	9	58	79	65	139	30	17	39	55	191	2119	136	97	39	17	15	0	45	24	5	19	67	109	29	58	31	82	113	101	47	76
9144	88	633	16	23	209	347	289	383	193	172	146	208	170	3258	174	72	71	224	39	15	124	337	55	113	102	179	185	108	49	565	78	129	59	81
286514	0	0	0	0	0	0	0	0	0	0	0	0	0	1	0	0	0	0	0	0	0	0	0	0	0	0	0	0	0	0	0	0	0	0
100506700	0	0	0	0	0	0	0	0	0	0	0	0	0	0	0	0	0	0	2	0	0	0	0	0	0	0	0	0	0	0	0	0	0	0
3101	4	35	0	0	32	11	4	1	0	1	0	2	2	4	0	5	2	8	0	7	0	12	1	3	0	5	3	0	3	0	4	0	1	0
145501	0	0	0	0	0	0	0	0	1	0	0	0	0	0	0	0	0	0	0	0	0	0	0	0	0	0	0	0	0	0	0	0	0	1
64094	10	14	7	7	1	16	4	4	66	44	0	4	7	9	6	3	6	0	7	0	50	3	3	5	21	35	14	8	15	187	5	3	6	11
100874243	1047	1039	699	700	486	1108	916	325	322	431	697	303	1036	374	356	202	372	1456	1215	793	648	260	51	1098	378	413	326	458	285	520	333	237	285	261
106146149	0	0	0	0	0	0	0	0	0	0	0	0	0	0	0	0	0	0	0	0	0	0	0	0	0	0	0	0	0	1	0	0	0	0
149775	0	0	0	0	0	1	0	0	1	0	2	0	0	0	0	0	0	0	0	0	2	0	0	1	0	0	0	0	0	2	1	0	0	0
10252	20	203	0	11	59	82	33	63	33	19	25	22	111	282	43	22	24	51	4	0	37	55	12	39	38	40	24	29	37	180	43	30	29	31
9526	43	123	7	14	68	197	94	139	51	35	61	49	79	894	92	34	26	131	20	6	43	139	26	99	25	52	124	68	21	288	28	87	28	23
84293	1459	1475	922	971	753	1650	1133	438	367	423	673	381	1266	1455	499	246	392	1713	1617	1149	693	514	88	1283	415	581	499	691	263	509	386	433	297	383
9158	17	39	0	17	37	36	35	60	37	22	47	30	110	273	35	19	19	22	18	0	46	47	7	27	37	42	46	45	29	141	41	49	17	48
150051	3	0	0	0	0	0	0	0	0	0	0	0	0	1	0	1	0	1	0	0	1	3	0	0	0	0	4	0	0	0	0	0	0	0
373861	0	0	0	0	0	0	0	0	0	0	0	0	6	0	0	0	0	0	0	0	0	0	1	0	0	0	0	0	0	0	0	0	0	0
100652853	0	0	0	0	3	0	1	1	0	0	2	0	0	4	1	0	1	5	0	0	3	0	0	0	1	4	0	7	2	7	0	0	0	0
10136	0	0	0	1	2	2	2	1	0	0	0	0	0	1	4	0	0	0	0	0	0	0	21	0	0	1	0	0	1	38	0	11	0	0
54539	20	84	1	7	35	57	31	94	58	30	92	25	153	616	49	44	38	26	35	10	42	55	18	33	74	84	49	49	32	342	57	59	41	68
147409	0	0	0	3	0	1	3	23	0	2	4	0	6	9	0	0	0	2	0	0	3	0	0	5	1	0	1	0	0	0	0	0	0	0
1797	12	178	7	9	52	62	59	46	48	48	32	51	39	212	30	13	4	83	8	11	43	44	2	45	28	30	40	10	14	149	11	4	2	5
378708	0	2	0	1	10	0	21	18	4	2	9	7	13	114	3	7	0	10	13	0	15	0	1	5	11	5	4	27	6	32	6	4	7	5
114841040	0	6	0	0	3	0	4	6	1	0	6	2	0	8	2	0	0	0	0	0	0	0	0	0	0	0	2	0	0	15	0	5	0	0
387712	0	0	0	0	0	0	0	0	0	0	0	0	0	3	0	0	0	1	0	8	0	0	0	0	0	0	0	0	0	1	3	0	0	0
341359	0	0	0	0	1	6	0	0	0	0	0	0	28	0	1	1	1	0	4	3	5	16	2	0	3	5	0	0	9	43	1	0	4	8
181	0	0	0	0	0	0	0	0	0	0	0	1	0	4	0	0	0	1	0	0	0	0	1	0	0	0	0	0	0	1	0	0	0	0
10250	367	1792	122	344	1617	1303	2222	1706	1021	806	1243	1831	967	4989	950	261	447	1255	506	187	1656	891	275	2040	1202	739	923	985	437	2247	322	428	192	262
55893	103	367	6	34	90	254	152	174	168	100	152	108	427	2042	79	54	66	201	57	24	159	177	38	108	134	206	52	173	83	815	46	70	43	77
101929754	0	0	0	2	0	0	0	0	0	2	0	0	0	3	0	0	0	1	0	0	0	0	0	0	0	0	0	0	0	6	0	0	0	0
51382	0	29	1	1	21	44	22	89	14	6	28	14	34	336	56	24	20	21	6	0	34	29	6	8	44	45	43	21	21	77	30	38	15	27
202333	3	58	0	3	9	15	16	2	5	2	12	2	35	15	2	2	6	18	0	0	15	13	15	22	18	8	14	23	7	69	15	9	7	5
1026	70	641	33	122	245	573	138	578	136	88	769	277	329	1124	396	316	93	308	47	56	197	269	97	101	73	185	857	199	62	312	82	523	195	71
101927048	0	0	0	0	0	0	0	0	0	0	0	0	0	0	0	0	0	0	0	0	0	0	0	0	0	0	3	0	0	0	0	0	0	0
55295	97	137	44	17	60	130	66	31	38	19	40	34	65	157	19	11	32	129	74	10	42	83	5	83	36	41	33	45	44	102	20	14	11	18
10473	3	16	11	16	53	58	30	106	48	34	110	34	164	658	46	34	40	38	21	0	61	42	15	46	38	122	51	68	18	76	47	75	39	70
119395	0	0	0	0	0	0	0	0	2	0	0	0	0	7	0	0	0	0	0	0	0	0	0	0	0	0	0	0	0	0	0	0	0	0
345643	10	0	5	0	8	2	25	4	23	12	10	23	0	19	4	0	2	6	4	0	7	7	1	36	5	8	4	11	10	58	19	0	2	1
441263	45	713	24	23	126	613	345	159	127	119	128	139	51	988	153	19	16	491	42	41	186	331	136	445	102	128	199	168	10	337	34	56	6	9
7757	0	31	0	1	3	10	2	3	0	1	10	2	34	5	5	2	2	18	2	21	9	21	5	21	4	32	4	15	6	33	3	8	1	6
112869	2	12	2	22	41	19	72	72	29	51	38	55	63	245	38	11	28	39	7	1	80	28	7	47	77	32	32	37	14	138	38	32	7	24
9578	243	771	62	205	495	1002	870	1344	425	400	600	603	641	4639	864	208	208	819	159	130	527	485	135	573	524	320	590	365	195	1924	194	472	154	149
63891	57	223	11	56	253	307	195	198	174	86	97	147	77	655	138	30	33	253	31	20	239	89	31	154	108	98	260	121	44	452	37	82	33	24
481	35	297	18	54	130	305	250	1051	149	100	141	126	192	5832	478	118	77	146	36	47	212	213	49	126	484	163	658	115	170	2426	80	306	133	56
29951	3	0	0	0	0	0	0	0	3	1	0	0	0	0	0	0	0	0	1	0	0	0	0	2	1	0	0	0	1	8	0	0	0	1
8655	9	35	13	53	78	31	51	210	67	41	299	25	311	1535	152	86	60	21	36	3	63	82	22	45	121	185	79	102	73	215	157	164	109	164
6319	18	176	2	12	52	496	71	908	222	83	162	76	91	3147	144	62	38	32	3	20	72	90	94	53	77	138	710	86	12	393	59	160	76	53
101929539	0	0	0	0	0	0	0	0	0	0	0	0	0	0	0	0	0	0	0	0	0	0	0	0	0	0	0	8	0	1	0	0	0	0
90665	0	0	1	0	0	0	0	0	0	0	4	0	0	0	0	0	0	0	0	0	0	0	0	0	0	3	0	2	2	0	0	0	0	0
254956	0	0	0	0	0	0	0	0	0	0	0	0	0	0	0	0	0	0	0	0	0	0	0	0	0	0	0	0	0	3	0	0	0	0
3824	740	1223	448	428	453	1028	631	301	247	271	391	229	564	813	276	104	230	1174	625	558	430	361	89	648	303	377	326	348	186	649	214	205	228	122
763	0	0	0	0	0	0	0	0	0	1	0	1	0	2	1	0	0	0	0	2	0	0	0	0	0	0	0	0	0	1	0	0	0	0
646201	0	0	0	0	0	0	0	0	0	0	3	0	0	0	0	0	0	0	0	0	0	0	0	0	0	0	0	0	0	0	0	0	0	0
200844	0	0	0	0	32	0	21	0	0	0	0	0	2	78	11	0	0	0	1	0	0	14	3	0	1	4	3	0	10	34	2	2	0	4
2799	313	453	162	216	192	575	324	342	163	206	333	150	538	1285	193	132	132	532	376	246	204	189	52	369	253	298	318	277	132	689	216	237	179	218
9290	0	14	0	0	2	17	2	4	5	2	4	0	7	1	1	1	0	2	0	0	0	2	0	5	0	19	3	11	4	6	1	0	0	1
343521	0	32	0	6	11	17	3	31	8	2	4	32	1	47	29	4	1	9	6	0	2	0	0	3	10	4	0	0	0	2	0	3	0	0
2312	0	59	4	0	5	34	3	12	3	0	5	5	2	2	3	0	1	2	0	0	2	0	10	1	9	7	0	8	5	22	3	2	0	0
9857	26	405	7	61	237	481	244	372	149	121	183	171	348	2532	320	52	64	468	74	62	448	440	151	209	385	343	509	237	104	1660	122	241	84	126
6338	0	36	8	3	2	16	45	53	0	0	40	1	41	0	1	1	0	2	22	58	7	191	2	113	65	2	1	30	13	19	7	6	1	11
284260	19	49	13	7	9	25	18	11	4	4	5	0	20	4	1	1	4	17	20	16	8	9	1	46	3	2	5	10	1	15	3	0	1	0
10201	332	387	193	188	159	412	220	113	93	108	152	100	262	481	99	62	121	352	310	274	183	125	14	242	92	165	171	105	100	195	98	79	75	70
65997	0	6	0	0	0	1	1	1	1	2	0	6	10	21	0	0	0	5	0	0	0	8	3	2	1	0	1	0	2	6	0	0	2	0
55739	19	178	6	20	25	111	85	93	60	35	91	40	70	369	63	11	15	89	8	18	59	65	22	32	37	62	66	38	17	496	33	42	14	24
55612	48	161	6	29	106	217	145	538	203	145	156	164	94	1571	184	77	72	167	16	29	103	171	46	91	42	49	166	104	14	40	40	123	49	33
100271927	52	231	0	117	101	22	184	60	57	38	68	69	232	10	59	76	30	103	127	0	251	0	0	248	177	140	59	120	56	125	34	133	71	61
60673	4	50	1	9	21	16	18	53	30	15	34	23	50	168	25	17	19	11	7	6	22	12	4	15	29	26	24	20	19	108	24	13	11	15
140876	20	189	1	4	81	117	37	29	31	21	29	15	97	29	14	20	3	51	15	1	16	37	20	42	47	34	46	53	10	29	18	47	15	7
7013	1259	1387	825	688	491	1430	1083	425	392	567	771	407	1186	876	408	175	383	1601	1628	980	678	375	82	1403	430	446	455	728	368	764	397	279	322	278
124989	7	11	0	1	5	28	16	14	6	2	7	10	38	123	11	3	10	14	26	0	21	15	9	10	8	30	10	26	13	67	20	32	13	31
441124	9	216	6	16	127	167	154	99	99	77	68	92	66	206	45	0	15	105	33	22	166	51	31	120	127	46	54	103	23	463	17	19	6	5
100505687	0	0	0	1	4	0	1	5	6	3	4	3	6	17	0	2	1	1	3	0	7	5	0	5	2	0	6	0	0	6	4	1	0	6
338707	1	96	8	85	0	21	10	2	157	19	1	0	14	0	4	2	3	5	4	0	10	3	0	27	11	33	23	6	1	20	1	2	1	3
285401	0	0	0	0	0	0	0	0	0	0	0	0	0	1	0	0	0	0	0	0	0	0	0	0	0	0	0	0	0	0	0	0	0	0
421	20	200	0	12	29	21	40	15	29	31	12	33	32	31	8	3	10	47	17	0	19	15	6	12	17	15	10	13	8	125	10	1	3	1
161247	0	1	1	0	0	3	3	2	0	0	0	0	3	4	0	0	0	6	0	0	2	1	0	2	0	2	1	0	0	3	0	0	0	2
8724	8	15	0	31	50	35	60	137	66	54	187	33	234	1267	125	89	60	29	82	1	83	39	19	42	128	182	108	158	62	219	124	255	83	142
143684	29	115	8	16	68	207	166	62	61	43	66	87	53	273	36	6	24	199	35	37	114	148	34	108	100	87	77	70	50	169	18	33	3	15
100129460	2	12	3	3	13	27	11	19	6	2	5	1	12	45	4	0	4	26	10	26	11	4	0	12	6	8	4	22	0	35	2	0	1	4
51555	54	48	18	18	25	53	53	18	12	9	32	12	48	15	12	4	9	61	43	7	29	24	2	48	17	9	11	31	12	21	8	14	10	4
3111	48	217	20	18	21	97	15	8	6	15	35	6	84	15	17	21	29	43	13	13	20	45	16	19	16	162	19	90	8	25	41	28	23	93
284276	8	0	2	0	4	6	3	1	1	0	0	4	8	0	0	0	0	8	5	0	2	0	0	2	1	1	2	5	2	8	3	0	3	2
10344	0	0	0	0	0	0	0	0	0	0	0	2	0	4	0	0	0	0	0	0	0	0	0	0	0	0	0	0	0	2	0	0	0	0
4603	0	23	2	2	2	9	0	2	2	1	14	4	9	52	1	1	1	3	3	0	3	9	7	0	5	40	2	31	6	14	6	6	5	7
8744	0	0	0	0	6	3	0	3	0	0	0	6	0	21	4	0	1	0	0	0	0	0	0	0	0	3	0	0	0	0	0	0	0	0
199920	0	17	0	1	0	0	0	2	0	1	0	2	8	1	2	0	2	7	0	0	5	28	0	3	3	0	0	0	0	10	0	0	0	0
388743	88	930	86	261	536	2452	5400	3453	376	346	2271	1285	620	3032	2153	130	89	1050	226	289	294	2353	312	4665	1688	177	662	1222	120	404	744	703	44	28
1002	0	22	0	3	17	9	13	3	2	1	0	1	0	11	3	0	0	22	2	0	2	15	2	4	16	3	1	0	0	67	1	8	0	0
285093	6	8	0	0	2	0	3	0	0	0	0	0	0	0	0	0	0	0	0	0	0	0	0	2	1	14	0	0	0	0	0	0	0	0
51588	80	155	19	15	137	134	204	143	104	111	170	175	141	611	113	39	33	168	50	12	107	135	31	157	129	96	93	122	53	403	44	27	26	38
642426	0	0	0	0	0	0	0	0	0	0	0	0	0	2	0	0	0	0	0	0	0	0	0	0	0	0	0	0	0	0	0	0	0	0
128344	0	0	0	0	0	1	0	0	1	0	0	0	3	0	0	0	0	0	0	0	0	4	0	0	2	1	0	6	5	27	1	0	2	0
105369954	0	0	0	0	0	6	0	0	0	0	0	0	0	13	0	0	0	0	0	6	0	3	0	0	1	0	4	0	0	1	0	0	0	0
6573	39	103	15	24	154	95	57	65	71	25	6	75	39	404	28	5	8	103	0	11	82	20	11	21	20	38	34	2	3	329	6	42	11	2
100874006	0	0	0	0	0	0	0	0	0	0	0	0	0	30	1	0	0	0	0	0	1	0	0	0	0	0	0	0	0	6	0	0	0	0
4286	0	11	1	4	11	32	38	23	4	9	55	10	55	237	41	9	10	19	13	26	14	70	10	26	51	19	1	41	22	308	16	1	11	25
5313	0	0	0	0	0	3	0	0	0	0	0	0	0	1	0	2	0	0	0	0	34	0	3	0	3	0	3	0	0	0	0	5	4	0
90120	41	221	10	11	100	191	60	98	34	35	64	67	101	589	54	27	37	80	29	29	43	96	22	38	25	63	99	32	17	226	21	53	27	26
123904	0	7	0	0	0	1	1	1	1	0	5	0	3	4	1	0	0	9	5	0	0	3	2	6	0	1	2	0	0	8	0	0	0	0
375704	5	0	1	6	7	11	4	10	0	0	67	4	109	1	12	6	8	1	20	8	16	22	1	14	40	16	8	49	31	25	36	23	7	25
121601	0	0	0	0	0	0	0	0	0	0	0	0	2	0	0	0	0	0	0	0	4	0	0	0	0	0	0	0	0	1	0	0	0	0
100874296	0	0	0	0	0	0	0	0	0	0	0	0	0	0	1	0	0	0	0	0	0	0	0	0	0	0	0	0	0	0	0	0	0	0
81488	14	42	5	7	8	58	22	18	13	14	51	25	126	178	22	0	17	44	11	9	20	10	2	13	0	66	14	46	16	98	61	60	10	59
5575	30	29	13	18	225	36	70	105	115	63	23	110	52	587	60	11	31	75	17	0	65	27	6	52	55	38	41	39	13	158	15	38	6	14
356	0	0	0	0	8	1	3	0	3	0	2	1	6	4	0	0	2	1	0	0	0	1	0	2	2	4	0	17	0	2	0	0	2	0
9181	96	516	53	106	346	1219	819	679	235	180	380	274	225	1001	422	83	105	996	98	167	155	695	219	537	242	291	251	409	90	340	141	181	67	185
84148	43	65	3	13	51	54	73	64	45	29	57	50	83	257	41	10	21	62	49	7	78	39	17	73	68	57	40	37	35	195	38	13	21	28
388761	0	0	0	0	0	0	0	0	0	0	2	0	0	0	0	0	1	0	0	0	0	0	0	5	1	0	0	0	0	1	0	0	0	0
7079	3	45	0	0	0	5	0	3	0	0	0	2	8	29	4	0	1	4	0	0	7	1	0	0	6	0	2	0	1	7	4	3	0	3
149175	3709	4062	2640	2654	1512	3842	2775	926	1000	1174	2113	982	3177	680	876	782	995	4284	4249	2679	1626	981	214	3713	963	1446	1049	2174	765	1101	1134	931	822	930
401431	0	17	0	4	0	2	0	0	0	1	0	0	4	5	1	0	0	7	1	0	5	2	0	0	2	5	0	0	0	15	0	0	0	1
109729137	0	0	0	4	0	3	4	0	0	0	2	0	2	0	0	0	3	1	0	0	6	0	2	8	6	0	0	0	4	1	0	1	0	0
344167	107	266	94	38	75	168	96	52	42	62	96	21	124	51	28	6	28	194	132	41	66	66	7	126	54	62	47	102	23	99	44	27	31	15
101927221	13	2	3	4	20	6	9	3	12	15	0	5	1	25	1	2	5	14	3	4	3	6	2	4	0	15	6	22	0	6	3	0	1	0
57687	3	3	0	0	5	16	1	1	3	0	14	3	13	25	10	7	3	2	0	0	8	16	1	14	10	4	10	24	12	5	10	0	15	24
84079	22	122	9	14	71	125	109	97	63	55	107	75	113	539	60	15	34	128	55	20	78	71	31	45	82	63	40	74	29	363	46	49	26	42
22881	9	28	0	4	12	40	6	8	3	1	29	0	43	32	1	7	0	20	13	0	24	52	7	32	25	33	6	26	11	59	5	2	6	13
124912	0	0	0	0	0	0	0	0	0	0	0	0	0	0	0	0	0	0	0	0	0	0	0	0	0	0	0	0	0	1	0	0	0	0
105378098	13	24	0	10	9	28	2	2	5	5	0	2	2	13	1	0	3	10	29	5	11	8	1	23	0	14	9	49	3	10	11	0	4	3
54856	147	1033	45	115	570	818	769	620	466	390	480	591	426	1490	443	99	165	778	126	44	711	472	162	611	606	453	501	475	190	1399	176	192	84	122
10101	83	134	16	31	46	82	57	47	63	42	37	41	62	283	33	19	35	78	42	23	46	70	12	55	26	53	35	53	27	147	22	19	16	25
100507524	507	814	136	284	297	613	260	511	211	293	218	125	371	3210	332	75	181	481	313	229	500	475	114	306	300	399	592	155	191	1912	83	236	142	153
3992	52	135	44	28	36	80	36	16	24	31	49	21	86	376	18	11	14	85	89	61	24	62	7	88	25	51	23	80	26	75	38	20	15	45
10655	2	0	5	0	0	0	0	0	3	12	0	0	0	0	2	0	0	1	1	0	0	0	0	0	0	1	1	0	0	2	2	0	0	0
101180901	7	0	0	0	0	0	0	1	0	0	0	0	0	0	0	0	3	0	0	0	0	1	0	0	0	0	4	0	0	0	9	0	2	0
8613	12	152	0	9	23	112	37	47	17	13	44	17	319	35	31	24	21	30	60	9	72	66	52	52	101	47	50	58	50	405	70	33	42	115
10672	47	200	3	100	181	173	213	344	104	115	370	145	350	1199	326	102	90	84	45	26	224	82	39	151	163	274	208	166	95	233	159	343	108	164
11254	4	109	11	15	25	21	33	53	38	15	21	12	17	30	16	34	9	42	12	19	13	12	0	14	9	18	43	22	10	4	7	10	9	5
643723	0	0	0	0	0	0	0	0	0	0	0	0	0	0	0	0	0	0	0	0	3	0	0	0	0	0	0	0	0	1	0	0	1	0
80224	918	1120	686	2401	403	1435	992	336	376	446	822	262	1090	451	586	523	422	1594	1326	927	1064	196	31	1305	336	467	1031	549	218	409	545	828	569	386
54504	86	93	40	31	70	106	73	47	25	24	58	14	134	22	33	27	32	101	86	69	37	45	11	88	36	59	28	93	29	34	62	51	45	76
100129129	0	0	0	0	0	0	0	0	0	0	0	0	0	0	0	0	0	0	0	0	0	0	0	0	0	0	0	0	0	10	0	2	0	0
147686	0	19	0	2	0	14	7	2	0	0	3	0	0	2	1	1	2	3	0	0	2	10	4	1	7	9	3	11	3	96	0	4	2	3
2863	1	41	7	2	31	88	59	84	20	5	27	11	11	464	28	2	0	46	1	3	19	90	17	9	13	9	37	18	4	151	2	15	2	3
284427	0	5	0	0	0	6	0	0	0	0	0	0	0	3	0	0	0	0	0	0	0	0	0	0	0	0	0	0	0	1	0	0	0	1
4771	738	1141	475	486	491	936	766	555	341	315	584	366	937	1566	399	181	267	990	802	520	524	335	71	818	360	499	467	471	265	882	352	322	284	245
26995	1088	1672	861	703	661	1339	1035	441	434	572	724	470	1027	873	371	141	348	1618	1141	743	617	341	61	1199	354	519	444	564	302	623	314	298	279	245
7151	0	6	0	0	0	15	15	4	2	2	3	0	2	14	0	0	0	11	0	0	14	16	0	13	1	0	10	1	0	19	1	0	0	2
6649	13	16	0	0	10	37	5	4	3	9	16	13	205	57	9	14	42	4	18	3	32	48	15	6	131	68	13	34	71	338	26	15	47	57
440585	0	3	0	0	6	0	3	0	1	1	0	0	0	0	2	0	1	4	0	7	1	0	0	0	0	0	0	0	0	0	1	0	0	0
23554	25	4	0	8	11	24	27	16	10	33	35	17	55	411	34	13	11	26	15	14	38	6	2	31	27	14	43	26	16	102	16	17	13	3
101927267	0	0	0	0	0	5	3	0	0	0	0	0	5	30	0	0	0	0	0	0	0	0	0	0	0	1	0	0	0	1	0	0	0	0
728609	0	12	0	0	6	8	4	16	11	5	2	4	16	40	3	5	6	28	0	0	10	17	1	14	13	24	34	8	1	44	0	1	1	0
9982	0	2	0	0	0	7	5	95	0	2	2	5	0	589	39	2	0	1	0	0	1	0	2	3	0	2	21	0	0	0	0	28	6	6
440456	44	644	14	57	156	644	545	251	143	128	194	152	78	479	197	21	29	540	54	53	228	382	111	222	98	131	194	106	22	363	24	60	10	17
9653	48	94	0	11	36	38	22	43	22	15	20	44	54	386	36	9	14	35	8	0	43	15	7	14	18	29	50	54	25	130	23	22	14	23
7982	6	71	0	18	28	67	74	54	40	24	66	49	65	634	30	13	19	67	16	2	39	68	23	51	29	21	47	37	23	295	33	30	11	21
6240	10	47	0	6	46	28	26	81	41	27	16	14	45	1348	35	12	29	16	4	0	40	24	12	17	26	62	51	38	11	105	37	27	22	30
414197	1	0	0	0	0	0	0	0	0	3	5	0	0	6	1	0	0	0	5	0	0	6	0	0	0	0	0	0	0	0	0	2	0	0
64240	0	0	0	20	0	105	0	1	22	4	0	0	0	19	6	0	6	11	0	0	191	0	20	4	0	27	317	0	0	2	3	3	8	9
10288	17	110	0	5	335	57	12	12	17	3	11	10	7	13	5	23	10	41	12	0	11	48	9	108	20	49	27	1	8	14	15	9	25	7
105379183	0	0	0	0	0	1	0	0	0	1	0	0	2	9	0	0	0	0	0	0	0	0	0	0	0	0	2	0	0	5	0	0	0	0
2631	11	10	0	4	24	48	9	67	25	21	35	16	110	837	31	12	15	33	17	0	28	28	13	27	63	56	45	56	26	246	47	34	21	41
158381	0	0	5	0	1	0	1	2	1	1	0	1	0	10	7	0	0	5	0	0	0	0	2	0	0	0	0	0	0	4	0	0	0	0
10579	152	401	97	127	325	1207	1177	1129	344	320	1153	815	419	2917	732	169	249	930	150	188	603	532	210	899	528	135	379	737	244	2338	214	239	73	76
114132	3	20	0	0	4	5	2	1	0	3	1	0	13	0	1	7	0	6	16	3	4	15	0	1	51	11	0	0	19	349	3	0	1	7
105373609	26	29	15	21	18	111	22	37	3	17	2	6	41	92	27	4	9	65	3	5	50	7	1	20	9	5	121	1	7	12	20	10	13	3
282991	166	204	80	105	117	212	143	78	62	82	108	52	192	142	56	22	51	249	208	85	79	67	19	155	81	98	74	85	51	123	69	49	40	47
167826	0	0	0	0	0	0	0	0	0	0	0	0	0	0	0	0	0	0	0	0	0	0	0	0	0	0	0	0	0	0	0	0	2	0
4325	0	15	0	0	1	3	0	0	0	0	6	0	11	130	0	1	0	0	6	0	4	5	0	0	1	4	2	0	2	27	0	0	2	3
79169	27	43	6	7	53	21	34	32	25	29	28	58	42	114	17	7	17	30	13	3	32	3	7	35	21	29	25	16	11	63	14	8	3	12
55049	19	40	2	5	43	34	45	29	27	32	55	52	38	129	22	12	8	33	38	9	32	8	1	49	33	47	22	43	19	121	18	16	10	17
374654	17	28	7	12	24	72	32	36	48	35	69	60	73	41	17	8	15	25	36	6	33	15	5	44	43	21	6	91	11	23	19	7	12	22
5570	110	196	78	79	72	144	112	49	40	50	104	40	141	47	27	22	45	127	132	86	104	27	7	151	42	65	60	39	39	167	41	44	20	55
90865	0	0	0	0	0	5	0	4	2	9	1	0	35	35	2	2	11	0	20	0	3	18	0	0	10	18	0	0	9	33	3	0	12	4
55624	25	221	15	13	41	96	75	107	79	59	26	71	55	511	47	29	8	83	7	0	87	45	15	54	66	50	73	60	22	392	16	37	19	22
101927934	1	42	0	2	10	22	14	9	7	4	7	4	9	96	14	5	3	21	1	9	9	9	2	2	0	0	10	1	0	0	0	10	3	0
100506142	0	5	0	0	0	0	0	0	1	0	0	0	0	17	0	0	1	0	0	0	0	1	1	0	2	6	1	0	0	9	0	0	0	0
5893	34	152	24	26	78	102	202	131	80	80	55	130	70	199	117	14	35	208	45	8	190	57	17	145	79	72	101	56	23	194	22	54	5	13
283554	6	11	4	0	18	6	11	1	9	1	6	9	3	17	0	4	2	7	0	0	1	3	1	2	4	1	1	2	1	6	4	0	0	0
9340	0	0	0	0	10	4	2	8	5	2	8	3	45	4	9	0	5	10	4	0	12	5	4	15	20	31	10	22	40	12	17	25	8	28
147093	0	0	0	0	0	4	0	0	0	0	0	0	0	0	0	0	0	0	0	0	0	0	0	0	0	0	1	0	0	0	0	0	0	0
7025	9	119	1	6	56	94	32	11	11	8	4	5	190	9	14	17	24	19	24	5	20	56	18	51	68	65	13	32	32	122	33	25	34	82
3157	9	180	1	8	8	75	25	220	89	30	185	19	61	1454	258	44	23	25	10	0	75	69	26	61	53	106	260	83	23	193	37	278	37	52
8468	0	0	0	0	0	3	0	2	1	3	0	1	0	8	0	0	0	4	0	0	1	4	0	0	1	0	1	0	0	5	0	0	0	0
6697	14	21	0	4	27	21	14	83	41	28	29	30	99	825	36	19	34	18	13	0	26	13	6	10	24	26	37	9	25	200	15	64	21	18
101928358	0	0	0	0	0	0	0	0	0	0	0	0	1	0	0	0	0	0	0	0	0	4	0	0	1	0	0	0	0	1	0	0	0	0
2013	1326	1835	956	897	693	1708	1324	722	495	503	774	455	1554	2902	540	260	390	1723	1508	1167	701	561	144	1392	467	672	567	739	301	682	500	369	406	426
100130075	0	0	0	0	0	4	0	0	0	0	0	0	0	0	0	0	0	0	0	0	0	0	0	0	0	2	0	0	0	2	0	0	0	0
267020	7	7	8	14	7	4	9	2	5	4	1	5	3	5	0	3	4	8	19	2	7	0	1	13	1	4	6	2	7	4	0	0	4	4
101929550	94	139	58	66	54	133	73	48	26	37	62	32	89	30	17	19	29	116	123	71	60	24	5	116	32	43	41	47	25	69	42	27	17	26
8926	0	0	0	0	2	0	0	0	0	3	0	5	12	1	5	0	0	0	15	0	8	0	1	7	6	20	7	2	7	7	1	0	4	0
653691	0	10	0	0	0	4	0	0	0	0	4	0	1	6	0	0	0	0	0	0	0	14	0	0	0	0	0	0	0	2	0	0	0	0
84503	439	777	317	350	239	523	501	160	156	205	284	172	522	225	177	66	175	792	509	404	331	118	20	502	203	179	134	197	150	260	169	121	126	118
125050	30246	173039	5098	9522	43036	162974	55077	33285	29978	20933	19918	34596	65178	346924	25269	5626	6967	102030	12426	7311	37998	98849	20586	38022	29177	34005	33179	22262	7224	175416	7063	32118	6253	7210
4435	0	0	0	0	0	0	0	0	0	0	0	4	0	1	1	0	0	0	3	0	0	0	0	0	0	0	0	0	0	1	2	5	0	0
401172	21	8	3	4	7	14	1	4	2	1	2	0	6	6	2	0	1	30	12	17	5	24	0	0	7	5	7	2	7	15	3	1	3	3
2893	0	0	0	2	3	4	6	6	1	1	2	0	40	9	3	3	2	4	8	0	8	22	3	19	66	1	0	11	7	203	2	2	2	12
100506895	0	4	0	0	0	0	0	0	0	0	0	0	0	0	0	0	1	0	0	0	0	0	0	0	0	0	0	0	0	0	0	0	0	0
1028	29	25	0	8	6	8	9	17	44	31	1	84	84	2	13	11	12	10	14	7	27	10	0	3	51	9	4	8	48	325	8	21	6	32
101927481	0	0	0	0	0	0	9	1	4	4	1	0	0	9	2	0	0	4	0	0	2	0	0	0	0	0	3	0	0	3	0	0	2	0
345	0	0	0	22	0	75	0	0	0	4	0	0	0	0	3	3	0	3	0	0	66	0	25	0	0	5	68	0	0	0	3	34	9	13
23548	10	15	0	0	15	25	14	16	14	8	5	7	52	175	16	4	9	10	0	12	31	38	4	20	18	21	22	16	14	65	7	7	9	10
4707	0	0	0	2	4	0	2	28	4	3	19	1	10	117	10	6	5	0	16	0	2	0	0	0	4	9	7	9	6	25	15	15	4	18
64718	281	443	153	165	221	360	311	114	181	172	276	152	338	200	100	45	83	414	353	144	301	202	23	416	166	174	122	262	99	350	101	98	68	81
100505658	0	3	0	0	0	0	1	19	8	7	0	0	0	131	9	1	0	12	0	0	9	12	3	0	0	3	18	0	0	23	0	6	0	0
8648	29	219	1	43	121	337	106	216	115	133	117	45	378	1589	254	88	67	186	28	23	370	310	116	123	142	290	404	107	68	1176	95	200	67	113
102724167	0	0	0	0	0	0	0	0	0	0	0	0	0	0	0	0	0	0	0	0	0	0	0	0	1	0	0	0	0	0	1	0	0	0
647946	0	0	0	0	1	0	0	0	0	0	0	2	0	11	0	0	0	5	0	0	0	0	2	0	0	0	0	0	0	0	0	0	0	0
51004	0	3	5	0	7	15	7	18	5	0	5	0	3	112	6	4	5	11	2	0	3	14	5	0	4	15	21	4	5	39	4	8	1	0
729723	422	486	300	272	196	506	346	115	130	153	245	103	303	104	126	66	114	514	469	287	226	94	9	416	145	182	131	225	104	130	130	128	142	143
10075	197	2270	66	199	846	1765	1245	1757	992	621	803	865	1259	11616	1106	280	389	1431	241	89	1084	1628	576	826	998	1350	1136	800	367	5087	364	439	311	532
342035	0	0	0	0	1	12	8	36	2	0	55	1	25	28	8	0	0	0	5	10	1	45	2	12	31	1	0	18	5	8	6	2	1	0
63897	6	47	2	0	20	43	18	40	36	24	16	15	39	281	23	8	10	51	6	0	26	59	10	39	38	39	31	39	6	129	21	21	10	5
5352	0	34	0	5	7	53	8	9	3	10	7	5	56	48	28	4	0	4	7	0	41	12	17	21	45	28	22	14	12	299	22	65	13	51
219869	0	0	0	0	0	0	0	0	0	0	0	0	0	0	0	0	0	0	1	0	0	0	0	0	0	0	0	0	0	1	0	0	0	0
161779	690	930	416	427	285	780	590	202	195	224	432	131	595	239	178	69	201	917	912	509	348	280	46	732	239	299	234	346	156	309	199	146	173	144
145438	1277	637	609	896	319	480	394	36	127	288	419	214	497	18	57	135	246	902	1580	950	161	60	13	858	58	145	68	540	225	76	285	47	157	154
1263	10	213	5	33	139	185	150	229	56	26	37	362	42	316	289	25	12	46	11	11	29	20	7	76	75	63	64	30	25	49	17	64	15	12
84870	0	15	0	0	0	0	0	0	0	0	0	0	0	1	1	0	1	0	0	0	6	1	0	0	1	16	6	6	1	6	2	0	2	15
79611	0	0	0	0	2	6	2	1	0	2	7	0	29	0	3	6	4	0	24	9	11	3	2	6	18	13	0	0	7	26	15	0	3	23
79949	91	269	16	44	149	533	269	89	325	229	10	74	62	1256	76	31	71	664	8	0	450	175	78	69	19	74	310	22	0	5	8	47	28	9
50674	27	4	0	0	0	0	26	6	7	21	0	26	0	2	14	1	10	35	0	0	7	0	1	0	0	4	5	7	0	0	0	7	0	3
169522	1	64	0	3	38	14	2	4	9	2	4	8	2	16	2	0	0	8	5	0	4	0	0	3	1	7	5	12	0	7	0	0	0	0
1441	58	329	1	43	2905	273	78	19	137	153	34	16	23	35	7	67	14	317	46	3	6	452	87	346	14	320	314	50	7	22	24	17	66	20
1316	63	858	43	383	636	1280	1761	2254	448	184	1259	2081	640	3813	2248	525	166	514	197	49	813	375	110	1040	1545	457	768	915	491	967	419	820	247	159
29948	7	21	12	11	7	100	75	65	2	12	71	20	21	90	65	17	9	42	27	3	118	27	21	94	25	24	140	25	18	30	11	87	10	12
2101	47	132	8	37	127	231	163	174	91	92	109	125	77	783	197	36	51	142	21	18	174	121	31	76	73	86	262	81	31	271	68	149	65	40
203100	8	8	16	4	2	8	2	6	2	8	3	4	3	63	6	2	3	5	20	0	11	8	10	4	2	15	13	2	0	34	1	7	4	0
9429	0	7	0	24	5	70	13	219	5	6	6	6	7	14	71	6	10	29	0	5	89	5	20	5	4	24	229	6	7	13	11	94	22	29
345611	0	5	0	0	0	3	4	0	1	0	0	1	4	2	0	0	0	2	0	4	1	3	1	1	1	3	7	0	0	5	1	0	1	0
29789	15	40	3	20	42	40	28	145	81	44	54	31	106	908	71	45	49	42	14	3	71	39	8	18	30	92	110	41	41	195	44	96	36	59
105371496	9	17	0	0	1	8	2	3	0	1	7	0	0	12	0	0	2	5	4	4	1	11	0	3	0	0	0	0	1	11	0	0	0	0
3720	45	366	29	47	199	420	389	429	183	156	522	183	317	668	123	44	75	328	91	36	312	279	79	456	334	340	184	335	116	505	101	60	53	131
145216	3	12	4	2	5	11	7	2	3	5	5	3	11	3	1	2	0	10	14	5	4	4	0	4	0	4	3	2	0	4	0	3	1	0
10021	6	0	0	2	5	55	15	6	14	8	5	7	3	7	19	7	0	0	2	0	7	4	3	18	3	1	0	35	0	7	9	2	1	4
101928043	0	0	0	0	0	0	0	0	0	0	0	0	0	0	0	0	0	0	0	0	0	3	0	0	0	0	0	0	0	0	0	0	0	0
2891	0	4	0	0	0	0	2	0	0	0	0	0	4	1	0	0	0	0	0	0	0	17	0	0	0	0	0	0	0	49	0	0	0	0
100507475	0	0	0	0	0	0	0	0	0	0	0	0	0	2	0	0	0	0	0	0	0	0	0	0	0	0	0	0	0	0	0	0	0	0
101928751	0	0	0	0	2	0	0	1	1	0	0	0	0	3	0	0	0	0	0	0	1	0	0	0	0	0	0	0	0	0	0	0	0	0
55163	2713	3053	1693	1597	1192	2691	2183	994	766	870	1822	732	2475	2233	795	322	677	3355	2875	2066	1218	787	151	2661	755	1031	907	1287	545	1297	741	629	567	527
134429	2	20	0	10	11	46	14	105	14	5	31	4	27	382	111	21	3	14	9	0	75	37	8	6	19	55	176	8	7	57	15	73	22	13
80757	0	0	0	0	5	0	3	0	1	1	0	0	5	0	0	1	0	0	1	0	0	2	0	3	0	0	0	1	0	18	0	0	1	3
594842	3	0	0	0	0	12	0	0	0	0	0	0	2	1	1	0	0	2	6	0	0	2	3	4	0	0	0	0	0	1	1	0	0	0
132989	0	0	0	0	0	1	0	1	0	0	4	1	0	2	2	0	0	9	4	0	2	4	0	3	5	0	1	4	4	6	0	0	0	0
9182	103	149	44	55	73	106	74	36	37	34	48	21	91	62	36	6	26	139	83	65	54	43	3	87	33	49	23	60	26	89	24	25	29	22
100506392	4	9	0	0	12	11	2	3	20	4	3	15	5	58	2	0	2	11	0	0	7	2	1	5	4	4	8	5	0	4	0	2	0	0
7100	0	12	0	0	7	4	3	17	3	5	4	0	26	46	7	8	5	8	0	6	0	42	4	1	14	9	1	12	4	66	4	2	5	3
90007	233	783	80	478	588	1009	844	820	375	298	968	811	674	2023	1444	424	226	619	89	89	524	468	96	684	457	397	992	472	131	427	212	810	288	176
246330	4	68	0	0	23	31	16	16	13	4	8	11	39	103	5	3	0	33	9	1	9	5	6	8	10	17	6	14	2	100	14	0	7	15
23552	6	53	0	2	23	26	20	24	11	7	2	4	26	24	3	1	1	27	5	5	56	15	6	13	6	5	5	5	9	48	13	6	2	5
10927	12	108	2	11	48	80	57	131	66	61	121	36	322	883	80	60	39	46	44	8	71	56	40	57	97	137	102	61	30	437	83	89	43	120
57555	28	238	10	0	56	173	33	12	9	1	16	9	104	37	7	3	11	49	30	5	21	120	24	93	31	39	8	27	11	129	20	4	7	18
548645	3	41	0	4	7	19	8	18	6	2	3	26	17	117	10	0	4	22	0	0	39	1	6	2	13	4	15	10	1	29	5	13	2	0
9043	181	575	133	184	211	540	375	465	155	161	275	243	454	1446	350	120	113	459	287	160	373	258	59	310	239	251	292	275	111	788	131	237	121	107
4296	82	567	29	93	228	585	354	315	141	110	288	192	334	1165	277	125	73	262	70	57	281	277	65	290	102	191	299	255	62	659	71	244	83	62
136263	0	0	0	0	1	0	0	0	0	0	0	0	0	0	0	0	0	0	0	0	0	0	0	0	0	0	0	0	0	0	0	0	0	0
54332	0	0	0	0	7	5	6	6	9	4	6	1	1	136	6	0	4	1	0	0	9	5	0	0	8	3	5	0	4	36	4	4	2	3
55703	11	20	4	2	31	44	16	68	15	20	11	15	25	465	17	9	6	30	3	0	15	30	6	10	22	24	22	19	2	163	10	0	8	21
285116	0	0	0	0	0	0	0	0	0	0	0	1	0	0	0	0	0	0	0	0	0	0	0	3	1	3	0	0	0	1	0	0	0	1
164714	0	0	0	0	0	0	2	0	0	0	0	0	0	0	0	0	0	0	0	0	0	0	0	4	0	1	0	0	0	0	0	0	0	0
92106	982	1165	753	699	627	1180	916	370	320	346	625	304	979	1064	343	194	281	1219	973	790	608	390	69	1058	359	564	446	542	280	562	351	266	299	317
1052	106	245	3	50	220	343	162	226	362	179	319	104	768	1188	196	190	78	318	108	37	339	131	13	232	385	321	367	398	256	953	191	252	131	342
100505681	2	0	0	2	2	2	0	0	1	1	0	0	0	9	2	4	1	0	0	0	2	2	0	0	2	8	1	5	0	18	2	0	0	1
284080	0	0	0	0	1	0	2	0	0	0	0	0	1	6	1	0	0	0	0	0	0	2	0	0	0	0	0	0	0	3	0	5	0	0
4047	52	420	7	23	60	451	259	246	129	55	166	81	106	1000	364	33	35	228	57	22	158	102	50	258	131	120	198	125	40	381	60	193	45	39
51272	29	291	0	32	51	251	53	165	84	42	209	57	253	1138	101	85	54	115	42	20	86	235	39	67	81	163	177	135	54	628	81	75	72	65
23536	792	916	476	507	391	858	683	334	302	287	451	245	833	707	299	147	229	1132	733	606	402	224	54	814	262	388	270	396	211	519	275	198	241	183
101928142	0	12	0	2	9	19	3	8	2	2	7	2	2	25	1	0	0	16	0	1	1	1	4	6	3	4	2	2	1	16	3	0	1	0
1208	0	0	0	0	0	0	0	0	0	0	0	0	0	0	0	0	0	0	0	0	0	0	5	0	0	1	0	0	0	4	0	0	0	0
259293	0	8	0	1	0	2	5	2	3	0	0	0	5	35	6	0	0	7	0	0	9	5	4	0	1	1	9	0	0	19	0	0	0	0
4496	7	0	0	3	0	3	11	1	6	0	11	2	1	151	3	6	7	34	10	0	1	13	2	4	2	0	0	21	20	72	0	0	0	1
6733	48	160	4	17	123	191	157	148	76	57	163	158	178	672	84	35	44	153	33	43	150	112	26	129	166	150	90	112	67	366	57	54	29	59
377	79	204	1	39	210	415	126	520	211	112	329	72	589	2040	252	141	122	131	70	25	160	498	90	113	227	350	337	250	131	1308	189	201	113	165
23411	11	47	1	12	11	29	15	37	23	16	18	18	75	218	20	9	10	26	14	22	27	40	10	20	27	65	16	84	25	132	23	14	9	45
3218	28	489	19	47	781	11	18	1	25	19	0	0	0	12	3	1	5	32	0	0	16	1	2	0	0	0	5	0	0	1	3	5	2	2
196264	296	341	129	173	136	342	242	100	74	80	151	69	240	367	70	43	63	363	225	208	116	89	17	296	81	119	94	145	53	150	83	54	64	66
80824	99	242	21	32	115	163	135	234	193	116	123	107	167	1321	118	57	79	145	21	3	121	206	62	104	112	182	220	94	50	749	63	143	47	85
64324	35	463	10	38	157	398	191	422	180	139	178	127	301	3102	248	71	83	299	82	7	273	436	147	151	165	354	329	149	56	1226	97	139	99	112
3958	30	45	0	60	118	248	147	926	77	72	210	86	255	4554	824	166	159	82	26	3	195	84	29	93	66	128	511	106	32	197	125	698	167	73
171389	5	15	86	47	135	365	0	7	162	92	5	1	1	2	8	22	3	6	33	0	711	14	19	26	1	122	678	0	1	0	9	4	61	32
283038	0	0	0	0	0	0	0	0	0	0	0	0	0	9	1	0	0	2	0	0	0	0	0	0	0	0	0	0	0	2	0	0	0	0
101927686	0	0	0	0	0	0	0	0	0	0	0	0	0	0	0	0	0	0	0	0	0	0	0	0	0	0	0	0	0	3	0	0	0	0
153743	0	0	0	0	0	0	0	0	0	0	0	0	0	1	0	0	0	0	0	0	0	0	0	0	0	0	0	1	2	0	0	0	0	0
10678	16	64	0	19	32	104	39	60	50	36	21	21	52	324	50	18	7	68	6	4	60	39	13	69	18	56	117	16	10	103	13	33	28	19
30818	0	4	0	0	0	4	6	1	0	1	0	2	2	2	1	1	1	2	0	0	15	10	0	4	10	4	5	0	5	57	1	0	2	0
5987	36	149	1	10	108	101	114	147	109	73	99	81	87	634	84	31	30	145	39	21	84	110	30	118	72	79	92	57	34	301	52	45	31	46
56243	254	1200	46	243	564	885	1226	938	701	613	952	688	454	3437	721	212	314	1000	236	145	993	828	170	950	533	296	951	645	205	2371	253	372	110	73
9535	0	6	0	12	20	18	4	17	2	13	12	1	72	7	0	9	4	1	1	0	13	6	3	5	21	70	10	32	7	5	45	14	13	41
2030	18	256	5	5	73	178	41	36	47	15	164	16	158	315	10	8	21	41	8	21	33	180	50	112	91	31	6	110	37	612	11	8	14	22
7113	89	667	51	464	527	789	847	562	300	232	419	314	102	2103	715	184	124	728	180	52	694	441	104	620	783	297	1545	264	259	1920	168	438	129	63
326340	2	0	0	1	1	0	0	0	0	0	1	0	2	2	1	0	0	0	0	0	0	1	0	4	0	0	0	0	0	1	0	0	0	0
284340	4	7	0	1	13	140	30	26	16	15	98	3	119	21	2	23	4	0	7	0	17	381	99	22	71	65	16	40	55	2703	40	2	47	35
4978	4	0	1	0	0	0	4	2	1	0	1	0	21	1	1	3	1	0	14	8	1	7	0	7	2	1	0	0	2	9	3	0	2	3
26499	12	11	1	12	38	42	72	167	63	18	53	29	70	1200	73	47	19	58	0	14	38	4	11	27	30	21	52	36	2	8	23	31	18	14
4863	0	72	4	6	19	41	26	57	30	23	37	7	94	421	22	23	9	31	2	0	59	69	25	11	34	120	51	32	14	220	27	39	20	21
90639	37	126	25	15	50	105	80	63	53	40	33	35	48	440	28	15	12	90	21	25	78	45	4	48	34	45	29	24	10	206	9	9	5	8
56906	0	0	0	3	2	3	2	6	0	3	2	3	0	59	3	1	0	5	0	0	0	2	1	4	5	4	1	11	2	27	0	1	3	1
6804	26	167	10	42	80	69	167	162	93	66	290	93	68	156	91	40	52	95	36	8	59	37	10	118	40	28	62	144	22	35	26	56	5	8
6124	277	319	48	304	703	605	704	1544	1141	674	1082	844	2707	9828	915	665	759	391	562	68	843	377	215	557	1226	2012	905	1457	754	2763	1206	1549	742	1729
4502	29	25	0	15	79	58	38	119	45	10	395	34	112	1053	63	63	52	44	72	6	41	246	16	36	26	53	19	166	162	1750	25	40	26	71
79674	0	9	0	0	0	11	0	0	1	0	0	0	2	65	0	0	1	0	0	0	0	22	1	2	0	4	0	0	2	13	1	0	1	5
101926957	0	5	4	1	0	7	10	3	0	4	1	2	5	0	2	0	3	4	1	0	2	0	0	6	0	2	0	0	1	5	0	0	3	2
5828	56	108	22	13	37	43	44	38	34	31	91	9	110	531	27	19	16	42	33	21	49	56	6	44	38	64	34	45	18	126	25	45	17	31
645027	1	0	0	0	0	5	9	16	0	3	61	19	58	48	19	0	1	7	7	13	3	6	1	13	13	0	0	38	5	12	10	7	2	0
2978	0	0	0	0	0	0	2	0	0	0	0	0	0	0	0	0	0	0	0	0	0	0	0	0	0	0	0	0	0	0	0	0	0	0
25845	0	63	4	2	0	51	8	0	0	0	0	0	0	37	0	0	0	33	0	0	0	41	54	0	0	0	4	0	0	10	0	9	0	0
282974	11	37	14	11	63	15	14	16	28	24	5	36	27	93	15	9	9	14	6	0	5	12	4	15	3	16	8	3	9	31	18	14	1	10
29855	85	634	27	40	226	408	401	265	154	141	253	237	179	1360	255	54	56	376	56	64	249	312	72	300	145	178	260	177	56	493	74	182	43	35
89781	39	266	13	9	175	183	163	166	134	101	165	86	106	669	67	18	23	239	61	15	133	158	38	136	130	95	72	137	41	435	43	18	16	12
6320	1	24	0	0	7	16	4	3	14	4	1	4	58	3	2	3	4	1	16	0	16	15	3	4	23	7	11	21	12	49	13	5	5	19
60437	3	12	0	0	3	41	2	3	6	2	3	2	1	3	0	0	0	3	2	0	9	19	18	13	7	7	0	7	0	13	6	0	0	0
284098	64	63	41	47	38	98	58	33	33	28	40	14	45	131	17	7	22	58	75	45	37	12	2	55	33	30	32	43	15	49	20	14	21	17
56993	23	79	0	14	40	55	30	121	45	24	58	25	181	530	59	33	36	17	25	0	36	35	17	18	35	112	102	62	27	179	49	67	40	67
2100	60	148	30	98	33	129	51	16	35	57	40	18	64	40	20	17	9	95	79	80	36	13	13	115	37	49	49	22	6	37	34	15	21	15
100874273	0	3	0	0	0	0	0	0	0	0	0	0	0	0	0	0	0	0	0	0	2	0	2	0	0	0	2	0	0	0	0	0	0	0
22821	26	165	3	4	90	126	61	65	29	28	80	102	122	243	37	27	48	109	62	5	81	61	21	172	76	244	13	167	53	151	58	39	27	59
9546	28	108	10	8	94	99	73	48	57	46	59	54	64	133	25	10	16	69	13	21	51	52	7	71	36	73	40	75	19	202	24	21	14	10
79571	12	41	9	17	43	102	103	85	71	56	119	71	53	514	60	15	25	68	23	8	58	30	7	66	58	52	48	61	43	240	26	38	16	15
5878	30	205	22	61	101	308	182	522	171	132	530	130	661	2200	335	180	128	105	73	28	182	527	116	139	311	389	352	296	184	885	245	407	181	250
390003	0	6	0	2	0	0	0	2	4	4	0	0	0	1	0	0	0	0	0	0	0	0	0	0	0	2	11	0	0	0	0	0	2	0
219347	144	214	106	56	71	253	125	41	42	27	348	27	207	54	37	12	27	213	214	131	49	105	13	247	39	59	30	201	29	98	53	15	30	26
729759	0	0	0	0	0	0	0	0	0	0	0	0	0	8	0	0	0	0	0	0	0	0	0	0	0	0	0	0	0	2	0	0	0	0
5145	4521	5496	3139	2942	2087	4568	4365	1506	1321	1673	3118	1377	4669	1734	1360	572	1358	6845	4537	4165	2263	1149	195	4812	1397	1629	1472	1950	946	2010	1475	1011	1136	1048
203427	11	32	0	3	7	67	41	54	15	15	51	11	56	451	45	23	17	58	0	5	41	22	4	21	14	38	69	39	10	41	20	65	9	20
5660	72	795	5	128	368	759	194	714	224	172	762	204	1594	4882	468	638	388	303	135	29	348	537	149	206	765	903	512	1001	327	5258	588	695	552	1038
150384	0	0	0	1	0	10	0	1	4	1	0	0	0	16	3	0	0	1	0	0	4	4	0	5	0	0	0	0	0	6	0	6	1	0
6434	37	159	9	12	69	109	134	188	115	82	127	69	192	1924	90	66	47	100	41	16	112	74	32	96	120	172	105	79	34	309	59	112	50	77
100506621	0	4	0	0	0	14	0	5	0	0	2	2	19	20	5	3	2	0	0	0	11	7	0	3	13	23	0	5	6	49	7	0	13	15
2885	69	235	44	51	83	247	132	254	115	91	229	94	295	1330	164	150	92	143	107	61	140	140	39	137	105	343	222	196	75	366	161	182	106	178
126259	0	5	2	5	4	4	3	4	4	2	10	1	12	5	0	2	0	7	2	0	1	0	0	6	2	6	6	10	0	9	4	5	6	0
285489	12	16	0	0	11	14	16	8	4	0	4	12	23	33	2	2	7	4	12	20	3	7	0	10	12	9	2	5	1	46	2	5	0	0
51247	13	45	9	23	17	13	19	37	33	28	65	21	118	367	24	44	22	14	16	0	36	15	14	30	52	143	43	95	32	126	79	57	54	104
440503	3	28	0	1	25	14	5	2	7	2	4	2	23	21	2	0	0	14	43	4	42	10	2	31	129	12	11	0	78	1843	2	0	3	1
103689912	2	9	0	3	16	23	3	3	1	0	5	0	27	1	6	5	2	12	9	8	1	10	0	2	14	5	1	0	7	10	4	8	5	5
101929172	0	0	0	0	0	0	0	0	0	0	0	0	0	0	0	0	0	0	0	0	0	0	0	0	0	0	0	0	0	0	0	0	0	1
203197	6	78	20	8	30	63	27	36	21	9	18	29	48	145	8	13	7	40	9	9	31	71	16	35	41	89	21	41	15	436	12	17	12	15
105371346	0	0	0	0	0	0	0	0	0	0	0	0	0	1	0	0	0	0	0	0	2	5	2	6	0	0	0	0	0	2	0	0	0	0
9654	12	249	9	5	121	218	218	188	94	47	153	102	85	879	117	25	31	207	36	9	85	240	82	132	62	46	100	73	26	220	19	34	27	17
79893	19	99	13	19	62	72	113	123	69	64	46	98	120	685	115	21	36	87	26	4	157	38	16	34	80	126	153	59	30	280	37	63	52	49
64110	5	21	1	0	31	20	22	26	18	8	25	14	47	563	7	6	10	34	8	0	16	10	1	17	23	12	21	17	7	129	18	17	13	9
26275	9	20	0	2	5	27	5	47	9	10	2	16	9	380	39	5	5	22	0	0	37	18	5	10	14	25	32	8	3	91	7	17	6	7
56729	0	0	0	0	0	0	0	0	0	0	0	0	7	1	0	0	0	0	0	0	0	0	0	0	0	0	0	0	0	0	0	0	0	0
3777	9	39	5	10	12	29	11	4	14	6	11	1	44	4	10	6	6	28	27	3	11	32	2	26	9	10	7	24	5	93	6	8	5	5
5644	0	0	0	0	0	0	0	0	3	1	0	0	14	0	0	0	1	0	0	0	0	2	21	0	0	2	0	0	8	2430	1	0	0	7
11154	221	319	128	116	130	356	178	93	79	76	87	71	264	200	84	22	59	303	202	275	111	116	15	266	77	149	96	58	52	163	82	36	56	53
7156	261	480	114	96	173	331	248	133	110	106	188	98	265	622	111	28	85	416	269	153	165	171	37	316	115	144	138	115	44	332	100	113	74	39
247	0	0	0	2	10	8	0	1	3	1	2	4	14	0	0	4	0	0	1	0	1	1	3	1	1	10	2	30	1	182	2	1	1	0
148523	0	14	0	3	0	6	34	26	7	1	39	5	14	29	10	1	1	27	3	0	22	36	7	23	45	6	20	23	12	263	6	3	4	11
51195	118	528	39	183	242	809	669	870	157	92	446	457	196	1802	745	60	104	696	50	86	525	349	119	448	89	55	230	255	20	133	61	386	28	34
101927248	0	0	0	0	0	2	11	0	0	0	5	0	3	0	0	0	0	6	0	5	0	8	1	3	2	0	0	1	1	2	0	0	1	0
2169	0	0	0	51	6	74	12	87	6	15	0	0	0	137	234	87	29	16	21	0	192	0	32	0	4	77	613	0	0	0	15	442	91	42
255043	8	26	1	8	60	59	101	49	43	32	48	37	20	164	24	2	5	30	21	18	36	30	12	64	45	29	22	19	8	194	3	10	13	1
100288208	0	0	0	0	0	0	0	0	0	0	0	0	0	0	0	0	0	0	0	0	0	0	0	0	0	3	0	0	0	0	0	0	0	0
57332	8	44	1	2	32	22	25	33	21	25	30	40	15	155	21	13	7	35	25	11	17	7	4	32	15	21	23	36	5	44	5	8	4	13
101929023	0	0	0	0	0	1	0	0	0	0	0	0	0	0	0	0	0	0	0	0	0	0	0	0	0	0	0	0	0	0	0	0	0	0
101927793	0	20	0	0	9	14	0	0	2	0	6	0	0	6	0	0	0	6	2	0	0	1	2	4	0	5	0	2	0	8	0	0	0	0
7031	12	209	85	139	188	4240	1064	1471	105	29	5594	203	3640	532	1058	951	78	459	215	271	184	4011	650	1313	691	112	93	2127	418	135	1283	977	313	543
4071	2	172	0	17	41	55	49	357	39	21	94	41	124	1577	131	51	29	23	11	4	13	25	10	18	39	25	19	48	32	114	58	100	26	47
80023	3	53	0	0	4	26	5	6	17	4	9	4	32	60	1	3	5	4	19	0	11	35	11	15	21	17	7	13	7	164	17	6	7	18
60468	3	37	0	0	2	35	2	3	4	2	1	0	7	2	4	3	0	7	3	0	13	29	6	11	8	164	3	10	3	56	5	7	3	10
4713	22	53	3	24	67	59	51	83	40	29	122	47	173	414	62	34	32	42	26	10	66	17	14	41	66	69	64	55	39	319	57	70	34	60
7221	0	3	0	0	0	0	0	1	0	0	0	0	5	2	1	0	0	0	0	0	0	0	0	0	0	0	0	0	0	0	0	0	0	0
29953	3	0	0	3	0	4	9	2	3	13	0	4	7	6	12	2	2	17	11	0	11	8	0	3	8	8	9	0	0	13	8	0	0	0
654342	0	17	0	4	5	0	4	2	4	3	2	1	0	0	2	0	5	6	0	0	10	0	0	17	5	0	0	0	8	6	0	8	0	0
401505	0	13	0	14	36	32	27	69	37	10	55	23	69	420	18	26	12	32	17	0	29	7	10	15	39	46	32	36	18	63	37	32	20	32
29903	16	76	0	6	32	17	28	10	18	15	26	13	44	26	3	10	4	33	5	0	14	27	5	15	26	45	9	46	16	120	12	4	2	8
3200	17	33	4	3	50	11	16	4	32	42	19	29	68	2	10	5	7	11	29	9	14	9	4	18	31	12	10	52	16	40	11	15	3	29
157627	0	0	0	1	0	0	0	0	0	0	0	0	0	0	0	0	0	0	0	0	0	0	0	0	0	0	0	0	0	0	0	0	0	0
126119	22	27	0	1	14	72	14	18	18	8	38	10	60	117	11	15	5	23	9	3	15	26	6	19	19	26	18	30	9	68	8	34	6	22
145567	207	324	131	133	171	227	190	74	81	81	127	100	292	95	59	48	60	294	192	81	157	79	23	252	141	133	85	161	91	598	83	86	64	84
2184	0	15	0	0	3	9	4	15	13	7	8	12	29	124	18	12	3	16	3	0	17	2	11	10	10	7	10	12	12	52	15	24	5	8
9703	71	1385	11	73	304	715	380	806	368	218	232	247	338	4564	455	63	77	591	79	32	300	633	235	265	207	430	422	173	59	1352	114	262	125	149
8789	1	8	0	0	2	8	22	14	9	5	15	15	37	16	11	0	15	3	0	5	7	19	3	17	18	2	2	14	5	173	5	0	1	8
729991	3	21	0	1	34	28	82	47	27	24	17	19	68	142	30	15	6	32	10	0	35	11	4	56	47	35	42	17	14	129	14	8	6	3
283514	0	0	0	0	0	0	0	1	0	0	0	0	4	0	0	0	0	0	0	0	0	0	0	0	0	1	0	5	2	0	0	0	0	6
104472848	54	11	17	12	63	4	0	0	9	0	0	2	15	20	2	0	0	21	0	0	3	8	0	3	8	5	4	0	17	124	0	0	0	0
26261	0	4	0	0	3	0	1	0	0	0	0	1	0	7	0	0	1	0	0	0	1	1	0	6	0	0	1	0	1	3	0	0	0	2
8794	9	37	5	1	135	17	8	5	17	16	2	4	3	88	3	4	4	32	0	2	3	23	3	17	1	28	17	10	0	2	2	0	8	1
399888	0	0	0	0	1	0	0	0	0	0	0	0	0	1	1	0	0	0	0	4	2	0	0	0	0	0	1	0	0	0	0	0	0	0
161753	0	0	0	1	4	15	4	3	1	0	1	5	1	14	0	0	0	0	0	3	0	6	1	6	2	1	1	0	0	3	1	2	0	1
80274	751	878	456	380	428	904	697	245	244	226	412	164	808	244	254	113	233	1129	750	546	388	228	43	914	292	347	252	500	170	342	267	206	182	228
7913	29	49	15	19	122	42	85	127	86	86	77	81	184	1006	104	50	58	71	29	4	67	39	12	57	74	131	117	149	51	162	57	72	55	65
60686	5	38	2	2	12	27	36	15	15	12	14	14	20	150	19	0	8	55	16	15	22	19	8	12	27	23	27	21	12	109	12	9	5	20
5754	32	161	3	17	51	55	47	10	77	17	7	34	46	23	5	3	16	34	3	0	16	78	13	30	43	31	11	58	18	196	13	6	9	34
148738	0	0	0	0	0	0	0	0	0	0	0	0	5	0	0	0	0	2	0	0	0	0	0	0	0	1	0	0	0	1	0	0	0	0
10800	0	0	0	4	1	0	3	1	1	5	10	0	27	3	3	5	6	4	0	0	11	3	4	6	9	36	6	15	3	4	2	10	2	12
4710	4	18	3	8	31	27	17	82	26	15	50	18	70	706	49	21	19	6	8	0	33	19	7	14	39	60	48	24	15	140	30	79	29	20
101928865	0	0	0	0	5	0	0	0	1	0	0	1	1	10	0	0	0	3	0	0	0	0	0	2	2	2	0	0	0	18	0	0	0	0
440556	26	22	3	6	36	65	49	23	16	18	28	4	89	4	9	0	1	66	257	37	139	502	20	128	682	29	39	32	169	5162	37	11	11	6
286370	0	0	0	0	0	0	0	0	0	0	0	0	0	3	0	0	0	0	0	0	0	0	0	0	0	2	0	0	0	0	1	0	0	0
6916	9	75	0	6	66	88	49	14	10	9	24	6	63	31	24	19	17	85	2	0	19	27	9	83	44	55	20	66	10	17	29	21	28	11
2741	0	0	0	0	0	0	0	0	0	0	0	0	0	6	0	0	0	0	0	0	0	0	0	0	0	1	0	0	0	2	0	0	0	0
6261	1	47	0	1	16	21	1	5	3	1	15	4	25	0	13	8	4	14	5	0	14	21	6	12	12	12	6	52	14	22	5	6	1	4
9112	174	269	35	115	495	324	537	386	462	322	213	581	297	1227	251	105	147	350	141	24	527	151	44	390	336	282	316	402	107	770	121	143	48	70
90268	17	232	6	9	60	84	116	84	60	42	86	47	103	464	63	25	15	149	24	63	114	22	17	69	49	94	77	42	27	228	26	36	15	19
91408	3	34	1	3	14	40	41	53	27	28	72	6	142	484	43	9	22	3	17	0	50	68	20	20	45	75	78	49	20	218	23	32	31	60
122011	0	7	6	1	3	0	0	0	0	0	0	2	0	0	0	0	0	3	0	0	0	2	1	0	1	3	0	0	0	0	0	1	1	6
375790	348	3865	71	130	681	915	832	557	347	281	188	482	184	2689	643	90	117	655	64	52	232	394	82	361	181	156	336	267	63	902	79	226	45	27
91057	5	13	4	4	10	21	27	8	9	12	9	20	20	205	12	7	12	39	0	8	20	12	5	16	7	8	17	6	1	12	1	8	10	9
7014	101	184	101	47	67	125	191	142	134	105	151	107	201	475	95	36	52	202	107	112	200	70	21	183	110	178	142	171	78	314	54	99	58	79
8859	3	55	0	11	22	14	20	15	20	6	18	9	4	65	11	5	2	29	0	0	14	8	1	1	11	18	8	0	1	44	6	11	3	4
2114	166	342	51	207	466	662	677	772	627	519	120	434	339	2104	564	131	217	593	38	11	293	181	57	210	99	226	730	75	50	293	104	252	156	97
55150	1	0	0	0	1	18	3	5	6	1	0	2	0	26	2	0	0	0	0	0	3	3	0	3	1	1	1	4	3	4	8	0	2	0
23163	272	613	77	246	541	794	1141	558	452	402	840	558	509	867	396	137	174	809	324	103	621	315	86	1050	448	374	412	774	133	659	216	274	66	65
9545	59	174	17	51	101	221	129	228	117	70	411	77	404	1886	150	81	74	104	43	58	92	286	51	168	106	82	64	126	88	1545	71	102	55	62
8398	66	257	44	15	99	207	218	86	158	150	62	99	81	162	68	4	43	242	91	11	118	135	33	159	124	138	92	58	27	654	18	21	9	6
54344	0	13	0	0	7	16	1	21	8	1	3	4	24	206	9	5	1	2	9	0	6	4	0	0	5	1	15	12	8	40	9	5	8	4
84861	19	39	0	0	28	43	21	15	17	12	14	7	22	165	13	11	8	10	14	0	14	30	5	25	28	34	7	18	5	122	6	4	5	10
117581	0	0	0	1	1	2	2	3	0	0	1	0	35	0	3	0	4	1	10	6	2	0	0	8	11	3	4	9	2	13	2	9	1	11
103352670	0	14	0	0	5	11	5	6	7	5	1	5	0	58	4	0	1	5	0	0	6	14	3	3	1	5	8	3	0	21	1	0	0	0
23228	9	36	0	7	16	53	24	27	7	10	53	2	61	180	50	13	14	39	5	0	46	53	15	45	32	94	37	39	4	105	26	33	16	51
7423	14	111	0	15	50	69	20	31	46	31	112	25	273	247	27	36	51	34	55	2	54	82	24	62	161	158	19	84	92	669	111	88	57	83
286467	32	28	18	12	11	18	18	7	13	7	18	19	36	250	7	8	13	15	38	15	14	4	3	47	8	18	8	9	11	6	18	13	12	6
389289	0	24	0	0	10	22	10	4	4	5	2	4	6	6	1	0	4	20	3	0	10	2	2	4	5	15	3	13	0	9	1	0	3	0
8001	3	10	0	5	2	0	0	0	0	0	5	1	0	1	1	0	3	7	0	0	1	1	0	5	1	6	0	0	0	2	1	0	0	0
54617	84	486	39	70	259	376	361	359	221	142	169	260	240	1596	217	32	86	259	119	55	234	221	78	290	222	181	236	288	95	634	79	99	68	72
9874	478	380	49	181	445	247	272	259	211	170	194	442	239	1457	213	170	221	366	242	44	336	237	58	213	289	426	264	243	241	863	111	231	134	200
10103	22	97	4	44	54	542	526	474	27	32	423	130	139	2699	643	67	40	447	25	71	104	330	68	243	132	61	352	208	50	96	90	269	44	17
677802	0	0	0	0	1	0	0	0	0	0	0	0	4	0	0	0	0	2	0	0	2	0	0	0	0	0	0	0	0	0	0	0	0	0
1839	4	55	0	50	37	147	87	350	19	4	20	156	32	1129	273	7	5	29	12	0	17	73	9	23	38	9	59	8	18	308	2	23	11	9
26233	46	403	17	45	134	205	123	103	119	48	39	39	46	789	54	5	16	148	3	7	95	48	26	90	26	33	120	22	1	137	17	28	16	2
91828	19	41	9	34	106	160	84	9	38	27	33	74	10	82	62	7	16	132	37	1	161	63	12	157	17	36	50	51	9	147	13	34	7	1
653677	0	0	0	0	1	8	0	1	1	0	0	0	1	2	0	0	0	2	0	0	0	0	0	0	3	3	2	0	1	2	0	0	2	0
10979	0	35	3	2	20	30	11	15	9	11	18	15	206	33	10	10	10	4	14	1	25	13	2	34	58	50	20	28	22	187	33	36	33	61
375791	0	18	0	0	8	5	0	3	0	1	1	0	6	11	1	0	0	3	0	0	4	8	3	4	1	0	3	0	2	12	1	0	0	0
692159	11	4	0	1	22	8	21	20	38	31	2	36	28	28	23	6	10	17	4	0	28	17	0	5	15	22	18	32	19	17	3	10	10	0
120935	0	0	0	0	0	0	0	0	0	0	0	0	0	2	0	0	0	0	0	0	0	0	0	0	0	0	0	0	0	0	0	0	0	0
2658	0	2	0	0	0	0	0	0	0	0	1	0	0	0	0	0	0	0	0	0	0	0	0	0	0	0	0	0	0	0	0	0	0	0
9917	350	732	410	206	205	377	375	222	178	154	293	233	453	885	209	79	136	603	485	447	202	241	36	355	253	195	215	287	231	387	145	198	102	160
145788	0	0	0	1	2	9	0	2	1	1	35	0	9	20	3	1	2	0	0	0	3	1	0	0	9	3	5	4	2	11	0	2	0	3
651430	0	3	0	0	0	0	1	0	4	1	0	3	3	4	0	0	0	2	0	0	0	0	0	0	1	0	9	0	1	13	0	3	0	0
221491	18	282	3	5	28	18	14	27	8	10	22	3	47	97	7	7	8	5	6	0	10	15	12	13	5	38	7	2	9	58	16	12	10	17
51807	5	20	0	4	13	20	16	18	6	6	9	14	7	50	10	0	2	28	0	0	19	12	0	15	1	7	15	0	3	58	7	4	3	5
9818	24	101	28	32	85	100	116	135	77	32	92	38	117	913	76	37	26	97	71	25	84	103	39	79	79	105	97	58	80	263	28	63	40	41
30836	194	463	193	97	134	334	235	170	148	155	93	88	236	1049	174	84	48	393	127	207	218	223	40	252	161	207	182	80	79	494	77	92	72	101
55670	4805	6084	3266	2983	2331	5226	4017	1834	1456	1632	2995	1361	4306	3313	1875	852	1416	6711	5088	3569	2400	1414	291	4656	1403	2036	2254	2487	1061	2280	1556	1736	1174	1281
4549	0	0	1	0	1	3	0	0	0	1	3	1	0	0	0	1	0	0	0	0	8	0	0	0	1	0	0	0	0	0	1	0	0	0
2318	3	45	0	11	29	26	17	27	23	10	5	41	93	295	6	3	6	14	3	2	20	62	8	3	41	45	9	2	15	241	10	7	9	11
80319	5	64	0	4	3	23	12	0	14	21	2	8	49	9	3	5	6	19	14	0	8	23	2	9	13	11	7	4	2	25	4	6	5	7
23480	0	0	0	0	9	0	6	6	3	2	11	0	12	148	7	10	0	4	8	0	2	0	0	6	10	7	3	14	4	11	12	10	8	17
54848	12	179	0	8	53	44	55	123	66	70	9	16	82	1009	55	5	19	163	0	6	55	38	8	19	17	13	32	5	5	138	3	25	0	6
101928103	5	22	0	6	7	8	19	4	1	9	10	11	0	27	8	1	0	34	0	0	11	38	5	13	1	6	7	0	1	16	1	0	3	0
113263	11	148	2	15	42	165	42	40	34	24	89	11	107	131	22	61	11	91	21	10	47	78	37	96	55	164	61	126	23	155	55	62	49	81
1750	0	10	0	0	0	0	0	0	0	0	0	0	0	93	2	0	0	0	0	0	0	0	0	0	0	0	0	0	0	0	0	0	0	0
107984813	6	4	0	0	3	0	1	1	0	1	0	3	4	3	2	0	0	3	0	0	0	2	1	7	0	7	3	5	1	11	2	0	0	0
1497	16	60	13	22	49	99	136	93	39	30	61	14	37	205	59	14	8	92	25	32	41	79	15	101	45	25	35	45	10	207	17	42	10	7
6692	73	864	33	137	190	1089	759	745	156	182	527	174	136	3000	518	105	80	391	39	120	425	515	146	458	182	162	651	260	38	584	110	432	78	53
10014	120	129	16	16	111	158	134	91	70	117	105	129	216	98	44	38	72	188	96	26	121	100	35	192	128	174	60	172	99	661	69	93	28	74
147744	0	2	0	0	5	0	5	2	0	2	1	3	0	3	0	0	0	2	0	0	0	0	0	0	0	0	1	0	0	2	0	0	0	0
9723	339	437	282	267	194	326	325	91	96	131	187	97	489	72	121	70	100	524	524	249	183	88	9	359	90	128	121	141	93	185	175	120	91	118
170082	1	5	0	1	1	5	1	10	3	4	14	0	9	25	3	1	1	4	0	0	6	2	3	0	7	8	5	6	4	46	2	4	5	5
9732	3	170	0	15	80	66	15	26	37	11	14	15	79	139	27	17	12	39	26	0	14	75	20	42	31	47	22	34	13	108	45	14	10	36
10350	84	141	11	28	27	138	66	46	26	52	28	15	60	146	43	15	30	115	57	16	101	52	14	82	50	29	34	35	19	148	19	47	13	17
11079	27	386	1	37	45	189	80	165	51	58	103	40	96	1261	112	40	29	105	21	40	77	189	36	36	63	89	118	40	23	427	22	67	24	54
115701	1	6	0	0	1	10	0	1	3	2	0	0	1	3	4	0	0	1	5	5	4	0	5	3	35	118	3	1	0	46	2	0	1	1
10578	10	59	0	6	32	30	7	5	9	1	35	2	5	1	2	11	8	14	31	0	23	0	3	34	11	37	14	38	2	3	3	8	6	6
101929926	0	1	0	0	0	0	0	0	0	0	0	0	0	0	0	0	0	0	0	0	0	0	0	0	0	0	0	0	0	0	0	0	0	0
389812	0	0	0	0	0	0	0	0	0	0	0	0	0	0	0	0	0	0	0	0	0	0	0	0	0	0	0	0	0	1	0	0	0	0
6810	19	126	3	36	149	103	125	128	58	56	100	116	82	316	98	34	54	125	32	8	125	37	17	128	99	57	80	87	39	162	29	66	21	41
101927789	293	332	99	161	156	273	249	91	60	110	116	66	213	122	73	28	73	354	303	165	113	94	19	259	99	117	109	86	57	101	76	49	63	43
2290	0	0	0	0	1	1	0	0	0	0	0	0	0	0	0	0	0	0	4	0	0	0	0	0	1	0	0	0	1	0	0	0	2	0
3712	311	368	195	176	176	384	309	226	162	148	188	118	364	1058	166	33	148	426	331	200	255	164	42	310	196	265	162	166	109	751	103	90	128	95
286257	26	70	6	12	166	36	100	67	57	41	36	89	44	159	35	11	17	52	2	8	64	17	0	64	67	37	22	75	15	113	22	23	10	1
114880	3	23	2	9	4	18	11	2	2	0	12	1	94	5	2	0	2	4	13	9	4	13	6	15	19	9	6	41	7	36	13	10	1	7
391059	1158	1467	665	550	684	1109	783	338	259	269	494	297	790	488	245	107	249	1475	1003	813	452	360	47	873	327	341	381	546	181	511	272	233	181	159
10166	2047	2322	1591	1637	980	2547	1967	695	606	790	1377	658	2131	911	786	417	695	2716	2211	1660	1716	497	82	2086	611	810	703	921	477	852	740	700	697	555
100291105	1	0	0	1	6	1	0	7	2	0	3	5	0	13	7	0	0	6	0	3	2	0	0	0	1	5	1	0	0	4	0	0	0	0
1400	3	22	0	0	17	24	5	4	7	0	2	3	61	41	1	2	4	30	7	0	11	32	9	29	20	29	0	2	7	108	9	7	0	6
126375	4	24	1	0	12	16	15	40	17	19	13	11	32	224	9	2	12	25	8	0	14	34	11	3	10	36	13	11	8	79	10	18	2	1
1056	8	2	6	0	11	25	21	6	19	14	12	11	12	30	17	2	3	10	0	0	32	3	12	16	4	6	5	4	6	17	3	3	1	0
27039	0	0	0	2	0	0	0	0	0	0	0	0	0	7	0	0	0	0	0	0	0	0	2	0	1	2	0	0	0	0	0	0	0	0
83942	0	1	0	0	0	0	1	1	0	3	0	0	0	0	2	0	0	0	0	0	1	0	0	0	0	0	5	0	0	0	0	0	0	0
26002	0	0	0	15	0	5	2	0	1	2	6	2	6	0	0	1	5	0	7	19	3	12	9	4	4	14	6	0	14	18	9	17	7	18
118856	0	4	0	0	0	0	0	0	1	0	1	1	2	2	0	0	0	0	0	0	3	0	0	2	0	0	0	0	0	5	0	0	0	0
54	3	26	0	2	39	25	6	19	41	9	44	12	114	50	18	91	40	15	8	0	14	18	5	17	26	130	41	66	8	214	43	37	43	48
100131315	1	5	0	0	0	0	0	0	0	0	0	0	0	0	0	0	0	2	0	0	0	0	0	0	0	0	0	0	0	0	0	0	0	0
387254	386	723	275	294	387	546	430	185	234	203	291	148	454	515	123	66	111	735	454	419	205	200	51	616	156	386	195	351	80	464	165	126	87	94
1114	0	0	0	2	0	4	2	3	47	3	7	6	51	0	5	0	2	0	0	0	12	103	6	8	6	2	2	0	0	18	3	1	0	0
105375430	0	0	0	0	1	0	2	0	0	1	0	1	0	4	0	0	1	0	3	0	0	0	0	0	0	0	0	0	0	1	0	0	0	0
64689	27	313	0	12	174	235	169	199	87	62	139	58	159	1102	131	32	24	143	29	14	119	248	43	95	89	90	177	87	37	384	58	80	19	23
400644	328	318	224	191	134	431	241	84	61	85	96	66	278	90	74	28	68	484	254	293	130	161	18	290	48	100	85	71	46	95	83	84	63	71
22934	8	39	0	8	11	19	21	40	29	11	27	14	23	181	15	8	5	18	8	0	40	8	11	13	17	18	19	11	16	70	15	14	7	7
7048	18	231	27	27	224	347	167	319	133	63	131	69	390	417	98	94	81	87	64	37	116	293	102	131	156	336	162	184	84	787	143	113	73	157
200576	24	177	16	43	138	183	190	177	109	83	99	112	187	907	131	50	49	217	85	5	234	197	51	124	138	319	165	111	58	609	56	71	43	53
9476	1	0	0	0	1	0	2	1	3	2	0	1	1	8	0	0	3	12	6	0	2	6	0	7	5	0	6	1	0	15	0	0	2	0
728175	0	27	0	0	1	4	0	4	1	4	0	0	0	18	0	0	0	0	0	0	3	0	1	1	0	2	6	0	0	18	1	0	1	0
9445	125	319	22	143	361	735	163	499	156	121	369	152	756	3773	392	211	140	225	83	52	366	359	132	228	349	428	666	444	175	1651	243	674	229	354
148156	200	277	219	121	134	263	274	123	114	118	185	66	246	351	79	27	64	286	256	171	148	130	30	254	77	119	106	131	61	254	98	49	73	62
790952	65	222	11	92	373	282	219	1006	130	71	88	453	93	11968	405	65	154	237	21	51	175	168	96	84	63	69	181	49	30	373	31	259	33	27
51530	12	76	5	0	13	29	10	20	29	13	25	6	38	198	14	10	11	34	7	0	20	33	14	22	13	31	21	6	5	96	8	4	8	8
84925	5	25	1	0	7	9	8	10	7	10	13	10	33	238	15	9	6	11	5	0	14	7	5	9	11	15	19	5	7	79	1	12	11	12
100507274	0	0	0	0	0	0	0	0	1	0	0	1	0	1	1	0	0	0	0	0	1	0	0	0	0	0	0	0	0	0	0	0	0	0
85457	192	238	134	139	121	348	224	136	117	117	252	125	322	549	109	31	83	296	167	211	203	118	28	272	134	134	118	174	63	321	91	131	75	59
29914	175	234	120	76	102	176	141	110	78	70	94	86	176	581	48	19	60	143	125	53	98	123	27	183	82	87	66	98	51	241	50	50	41	38
63976	118	110	29	102	270	610	1099	807	338	389	1393	518	593	137	424	100	125	464	249	247	935	575	75	1128	1099	146	442	780	336	1914	327	156	84	60
100505761	9	0	0	5	7	12	6	26	9	23	11	10	23	232	4	3	5	15	10	0	8	21	10	0	7	25	14	10	0	129	4	2	2	5
100130274	0	0	0	0	0	0	1	0	0	1	0	0	0	1	0	0	0	0	0	0	0	0	0	0	0	0	0	0	0	0	0	0	0	0
100129034	27	501	14	50	194	667	319	348	170	139	656	123	386	2125	202	103	98	351	80	54	246	762	165	311	97	466	350	320	91	550	129	185	107	140
146059	51	63	12	15	120	112	158	56	106	100	96	94	85	220	35	4	28	157	53	16	90	68	12	143	71	84	59	119	20	246	30	18	4	17
752	24	253	2	15	356	100	22	34	53	33	60	23	103	53	17	58	16	98	65	1	43	118	43	155	55	307	70	144	30	97	43	40	29	49
440356	0	0	0	0	0	0	0	0	0	0	0	0	0	2	0	0	0	0	0	0	0	0	0	0	0	0	0	0	0	0	0	0	0	0
2821	1728	2164	1323	1375	1253	2355	2084	2123	1018	1097	1343	986	2220	9831	1304	576	794	2643	1897	1506	1405	715	212	1991	1002	1180	1724	1323	654	1927	787	1220	728	643
8808	1	13	0	0	4	0	15	9	3	0	0	14	10	82	6	0	6	21	0	3	0	1	0	6	7	1	0	6	1	10	0	3	2	1
339263	2	26	0	8	12	19	16	8	16	7	16	5	57	194	6	6	3	10	16	0	10	19	4	14	29	23	7	6	9	248	9	11	13	20
9581	16	60	12	12	32	59	46	104	52	27	38	31	144	1001	63	11	17	37	15	0	74	62	21	26	92	95	101	23	25	564	41	59	11	45
2888	0	24	5	0	15	3	5	1	3	0	3	9	0	55	0	0	0	6	0	0	2	0	1	2	1	3	1	0	0	13	1	0	1	0
57010	272	427	133	146	139	325	261	83	92	100	161	50	151	120	64	41	59	360	269	169	136	82	24	284	83	99	89	122	66	159	69	63	73	70
100505683	1	0	0	0	0	1	3	0	1	0	0	0	0	5	0	0	0	0	0	0	0	0	0	0	1	0	3	0	1	13	0	0	4	0
8362	0	30	3	12	34	35	15	27	36	49	58	13	93	919	17	34	13	15	7	8	54	20	11	14	36	89	28	121	41	61	33	105	61	67
9344	230	447	36	136	507	514	628	446	302	268	371	477	313	1364	350	96	159	531	140	100	399	251	54	463	317	265	413	330	125	782	141	239	89	72
30832	3	32	1	0	2	6	5	0	0	2	2	0	27	3	2	3	3	3	1	0	17	14	0	15	12	18	4	4	5	75	7	0	4	9
150223	15	98	0	9	52	14	41	25	58	35	33	41	36	214	19	14	12	35	7	14	19	16	7	38	18	33	24	17	5	62	16	11	9	4
9976	0	4	0	14	9	4	1	5	4	2	7	7	41	3	3	15	6	0	27	0	14	0	7	17	15	28	1	24	6	30	21	15	7	16
10283	50	108	20	17	47	109	73	53	35	40	31	33	66	351	48	7	27	71	38	13	75	79	9	67	43	76	52	41	40	147	21	25	32	37
9170	15	105	22	15	65	135	107	95	42	24	54	35	58	187	21	2	10	96	14	10	23	155	36	107	52	39	20	44	7	166	9	9	0	1
2719	0	0	1	0	1	2	1	1	0	0	2	0	2	5	1	1	1	0	1	0	2	2	0	2	5	10	4	0	1	120	0	0	7	11
51256	1	41	5	11	23	18	17	7	13	7	3	5	11	104	14	7	3	11	3	0	16	0	0	9	16	5	19	9	0	49	3	18	4	10
390648	0	0	0	0	0	0	0	1	0	0	0	0	0	0	0	0	0	0	0	0	0	0	0	0	0	0	0	0	2	0	0	0	0	0
339742	0	7	0	0	0	0	0	1	2	0	0	0	0	6	0	0	0	6	0	0	0	0	2	0	0	1	1	3	0	10	0	0	0	3
3140	197	251	136	117	125	330	185	71	77	97	119	51	247	214	79	40	75	365	217	187	105	104	18	183	100	142	99	124	46	177	64	62	63	69
3861	0	0	0	0	0	0	2	0	0	0	2	4	0	3	1	0	0	0	0	0	0	0	0	0	0	1	1	0	0	0	2	0	0	1
80007	4	14	0	2	9	15	2	7	13	4	8	10	5	82	7	2	4	16	0	8	10	9	5	0	9	12	14	1	5	49	2	9	0	2
909	0	0	0	0	1	0	0	2	0	0	1	0	0	4	0	4	0	0	0	0	0	0	0	0	1	0	0	0	0	2	6	0	0	0
9844	5	136	6	4	47	92	29	8	16	4	25	6	76	25	10	22	12	15	20	5	34	83	31	40	48	302	8	66	19	104	36	40	20	46
84765	57	213	46	64	99	191	106	64	59	62	53	57	95	603	37	19	20	198	82	53	166	146	31	99	82	84	82	74	30	399	35	42	12	35
7185	6	191	7	9	38	170	45	10	29	29	17	13	52	56	6	17	10	55	5	16	17	108	80	33	22	243	31	67	4	134	10	3	11	38
440028	17	25	26	4	4	35	5	3	4	6	16	2	6	23	6	5	2	22	21	15	13	2	0	3	6	8	11	6	2	2	7	7	3	2
55125	27	225	5	34	80	156	118	179	92	68	62	73	130	1562	129	46	43	227	23	3	157	160	54	46	146	204	146	117	59	672	75	112	35	84
253314	0	0	0	0	0	0	0	1	0	0	0	0	0	0	0	0	0	0	0	0	0	0	0	0	0	0	0	0	0	0	0	0	0	0
101927554	0	0	0	0	0	0	0	0	0	0	0	0	0	1	0	0	0	0	0	0	0	0	0	0	0	0	0	0	0	0	0	0	0	0
10537	3	20	0	24	398	50	8	3	57	10	10	1	3	129	7	48	17	16	19	0	26	44	18	23	6	101	16	30	5	3	23	3	20	27
1082	0	0	0	0	0	0	0	0	0	0	0	0	0	6	0	0	0	0	0	0	0	0	0	0	0	0	0	0	0	4	0	0	0	0
9572	13	214	4	11	49	158	516	290	68	53	617	484	113	359	69	55	32	198	12	49	198	185	25	339	705	46	140	254	204	228	21	72	35	58
6997	55	74	21	24	29	56	52	13	16	27	24	16	20	40	10	4	17	88	38	10	9	9	2	37	9	24	24	24	11	46	11	6	10	9
642517	24	206	10	77	16	460	170	140	35	7	50	13	44	544	162	19	16	195	31	14	159	71	28	103	61	16	109	71	3	416	8	92	16	0
3400	2	4	1	0	2	35	19	11	4	4	66	5	113	4	3	13	6	12	0	0	12	36	6	50	34	8	13	28	16	195	18	10	8	27
11009	0	0	0	0	4	0	0	1	0	0	0	0	0	4	0	0	0	0	0	3	0	0	0	2	0	7	0	0	0	0	0	0	0	0
3383	27	156	0	15	166	70	26	17	65	17	22	8	63	113	20	87	14	36	21	8	12	86	7	67	15	125	42	50	10	37	35	14	50	41
1571	2	1	0	3	7	17	10	4	0	0	8	29	1	6	4	0	1	9	0	7	8	18	10	3	12	3	1	0	0	66	0	2	0	0
54537	5	35	9	15	19	23	34	104	39	26	42	22	78	1014	96	21	20	21	13	0	80	26	13	19	46	66	102	43	19	221	69	104	31	35
353514	4	11	2	3	30	10	3	9	3	5	4	1	2	2	3	11	0	10	12	2	0	7	3	14	3	8	5	1	0	2	1	5	6	4
79663	0	7	0	1	5	6	7	15	0	3	0	8	7	73	2	4	1	7	6	0	7	5	8	7	16	14	1	6	3	27	9	0	7	10
84263	3	13	1	17	23	70	38	115	28	34	44	38	87	1062	48	36	28	18	10	0	58	53	25	18	68	37	80	70	33	414	42	48	25	23
387751	9	309	2	13	94	191	52	36	41	13	72	24	120	151	11	22	23	98	86	44	72	282	101	153	62	726	41	213	38	109	38	18	20	68
91574	1923	2284	1285	1408	889	1881	1758	663	624	722	1134	571	1840	815	694	278	591	2814	2092	1225	953	514	76	2154	628	738	671	774	443	950	669	504	544	496
8242	113	600	46	91	367	421	488	353	234	161	131	176	275	2285	254	52	66	610	57	29	265	394	78	308	176	272	269	115	73	1447	80	136	49	75
57705	14	272	0	10	55	285	7	16	10	13	26	8	110	27	11	17	21	54	50	12	41	164	79	68	27	898	18	120	1	59	40	12	24	47
1175	0	10	5	9	21	56	16	57	28	19	51	22	80	339	43	27	22	6	0	0	29	30	1	20	25	65	46	18	12	82	39	43	37	31
4504	0	0	0	0	0	0	0	0	0	0	0	0	0	0	0	0	0	0	0	0	0	0	0	0	0	0	0	0	0	3	0	0	0	0
94031	10	30	0	8	37	29	1	5	8	1	7	1	22	27	2	2	7	2	3	0	15	42	3	14	22	18	2	15	16	131	14	0	13	25
388730	0	0	0	3	0	17	2	2	1	4	3	0	4	12	4	0	1	6	8	0	2	2	1	2	3	1	9	0	0	26	0	0	0	3
91978	11	7	1	0	14	25	7	15	5	9	5	8	15	68	4	7	4	13	12	1	9	10	1	8	11	14	5	11	2	48	5	19	6	9
93653	0	6	0	0	6	15	12	6	12	7	5	6	7	56	3	0	0	13	0	0	6	6	1	15	3	5	5	4	1	32	0	9	0	3
51513	4	13	10	7	72	54	14	14	13	7	13	6	23	52	12	5	12	28	10	8	26	29	5	25	5	14	29	9	4	6	5	15	9	0
606	0	0	0	0	0	0	0	0	0	0	0	0	0	0	0	0	0	0	0	0	0	0	0	0	1	1	0	0	0	2	0	0	0	1
8021	82	833	18	57	819	635	619	682	392	248	227	465	411	3036	288	65	126	752	142	40	522	669	218	473	315	405	300	269	72	1677	106	79	72	65
9230	122	291	9	67	214	258	294	439	217	186	497	340	445	1255	223	89	137	260	112	30	284	252	44	346	374	300	244	275	167	1128	145	209	64	116
80034	3	7	0	0	2	2	3	2	4	5	1	0	9	9	7	0	1	3	7	0	39	13	5	8	5	15	6	5	6	63	7	5	3	8
26247	0	0	0	0	0	2	0	0	0	0	0	0	0	0	0	0	0	0	0	0	0	0	0	0	0	0	0	0	0	0	0	0	0	0
79041	113	145	103	79	78	183	162	74	39	52	150	53	151	255	55	26	40	199	121	94	69	59	17	135	81	74	67	95	70	138	56	48	39	25
100996251	1149	1524	725	670	552	1355	930	400	326	361	671	333	1100	389	305	104	319	1454	1801	999	537	407	43	1327	466	430	364	619	470	593	420	272	295	520
9353	0	28	1	0	10	44	0	4	4	1	5	0	60	8	2	4	3	11	17	0	49	73	7	2	32	13	0	5	15	238	9	9	4	8
284996	26	142	4	32	177	149	89	111	69	24	54	62	73	495	62	25	26	115	8	4	83	93	16	82	35	75	91	86	11	153	20	58	9	24
23193	167	910	61	64	323	719	310	712	321	216	348	152	482	5424	390	162	100	475	168	115	255	856	243	234	207	436	612	387	142	1794	198	329	175	246
27243	8	53	5	19	38	87	78	171	43	56	173	55	193	684	139	72	50	50	21	3	95	42	15	33	73	94	115	95	50	293	73	142	54	44
9537	159	747	9	21	210	359	177	490	161	137	85	204	272	2768	321	94	113	300	16	66	100	337	110	107	89	126	273	103	21	127	63	112	55	78
378938	491	15983	0	1211	5283	12254	3175	13986	4256	6190	1150	4108	3210	99465	15856	756	402	6898	175	86	11878	10399	5982	1377	7273	10263	16737	1046	402	55425	761	3150	768	344
160851	3317	4330	2336	2138	1922	4078	3261	1067	995	1179	2150	1008	3208	2034	957	535	916	4338	3663	2805	1485	1373	270	3567	973	1233	1172	1700	690	1172	937	848	706	766
101927310	0	0	0	0	0	0	0	1	0	0	0	0	0	0	0	0	0	0	0	0	0	0	0	0	0	0	0	0	0	1	0	0	0	0
23590	8	32	4	10	14	50	24	61	20	23	3	37	14	420	41	8	8	23	1	0	41	15	7	4	6	18	79	0	2	22	2	30	9	9
105372795	0	0	0	0	0	0	0	0	1	0	0	0	0	9	0	0	0	0	0	0	0	1	0	0	1	0	0	2	0	3	0	0	1	0
642361	24	12	0	11	34	11	15	5	6	6	22	12	33	56	10	7	10	12	33	11	15	12	1	14	11	5	2	1	13	31	5	15	6	6
25893	337	486	218	208	219	454	202	112	95	116	188	65	219	90	75	35	70	450	271	210	119	90	34	364	123	143	99	152	55	99	73	44	50	40
317781	922	951	547	480	552	957	703	295	313	329	400	263	776	467	230	123	191	1071	833	466	386	295	60	845	276	372	296	558	182	482	236	186	174	181
10963	22	308	6	23	157	83	152	364	158	92	100	117	240	2985	144	95	55	136	50	0	115	71	23	75	105	196	150	59	37	418	68	115	78	82
79607	0	14	6	9	11	39	22	43	17	12	21	10	35	421	45	16	7	17	0	0	39	45	3	18	13	18	65	24	5	80	7	52	10	4
388906	0	7	0	0	9	0	1	8	3	2	0	4	0	17	5	0	1	2	0	0	1	3	1	2	1	1	3	0	0	10	0	0	0	1
8372	0	23	0	2	11	14	11	9	12	10	2	2	6	194	3	3	4	4	4	0	3	12	5	1	3	3	1	9	1	45	1	1	2	3
100129148	0	2	0	0	0	13	8	1	0	6	8	5	7	7	0	0	3	0	4	0	0	3	0	18	2	10	0	6	0	14	0	0	0	0
9759	86	350	21	25	292	233	263	210	182	135	147	219	374	1128	172	37	74	297	92	40	250	213	37	222	190	156	142	197	65	528	62	52	29	40
51412	0	0	0	0	0	1	0	0	0	0	0	0	0	0	0	0	0	0	0	0	0	0	0	6	3	0	0	0	2	14	1	0	0	0
4065	189	272	134	124	127	360	331	178	103	81	166	117	198	612	207	66	104	369	232	174	245	104	11	241	90	185	265	152	71	166	97	200	108	74
2669	0	19	0	0	18	3	14	17	12	3	23	30	19	176	10	13	6	4	7	0	9	1	0	12	19	39	11	5	14	35	4	4	8	21
6470	5	39	0	8	26	50	25	65	35	29	35	23	39	518	52	17	17	31	5	2	80	51	16	10	26	43	85	18	8	109	14	31	36	14
55248	2	12	0	0	26	21	19	8	15	5	0	6	17	55	1	2	1	11	0	0	3	14	7	2	0	13	8	9	9	30	2	4	2	4
3354	0	0	0	0	0	0	0	0	0	0	1	0	0	0	0	0	0	3	4	0	1	0	0	0	0	2	0	0	4	121	0	0	0	0
4058	1	22	10	16	52	174	97	41	16	5	105	2	59	0	63	22	6	56	27	29	21	118	34	112	30	16	57	52	4	67	7	29	7	0
100288162	15	53	12	4	42	24	44	12	18	11	10	25	0	37	4	3	3	25	19	24	20	2	1	39	8	17	4	0	0	42	2	9	0	0
151636	430	624	250	271	284	696	420	405	316	306	433	153	706	3645	371	288	221	628	395	290	353	396	71	475	193	507	521	362	130	673	243	383	197	196
103908604	0	6	0	0	0	0	0	0	0	1	0	0	0	1	0	0	0	0	0	0	0	0	0	2	1	0	0	0	0	2	0	0	0	0
9968	84	381	24	65	287	426	403	324	198	168	180	255	205	1415	257	51	71	407	85	34	248	290	112	310	187	248	228	194	67	733	62	118	35	60
346528	0	8	0	1	5	9	4	0	6	5	7	14	5	2	2	0	1	3	7	2	25	4	0	0	1	12	0	0	16	27	1	0	3	0
100379132	0	0	0	0	0	0	0	2	0	0	0	0	0	1	0	0	0	0	0	0	0	6	0	0	0	0	0	0	0	3	0	0	0	0
375513	6	124	0	0	8	31	4	24	18	11	5	1	44	418	7	1	0	20	0	0	30	103	37	6	11	41	25	7	3	363	2	5	2	8
79296	0	0	0	0	0	0	0	0	0	0	0	0	7	0	0	0	0	0	0	0	0	0	0	0	0	0	0	0	0	0	0	0	0	0
26206	0	2	0	0	5	14	5	2	1	3	4	1	9	9	0	1	0	2	0	0	6	0	0	16	3	3	0	0	2	16	3	3	2	2
642934	8	61	4	5	16	20	5	14	21	15	8	11	12	212	8	2	2	24	10	4	16	24	7	14	5	44	26	11	1	64	7	19	6	4
26784	0	0	3	0	0	1	1	1	0	0	0	0	4	1	0	0	0	0	0	0	0	0	0	0	0	1	0	0	0	3	0	0	0	0
22802	0	0	0	4	0	0	0	0	0	0	0	0	0	26	2	10	0	2	0	0	0	0	0	0	0	9	68	0	0	0	0	19	2	0
79048	57	356	27	45	225	228	332	297	208	144	330	227	290	754	180	52	62	371	34	74	307	184	57	312	301	196	155	202	100	800	82	120	21	41
10097	17	88	0	37	66	61	85	376	149	106	205	47	309	2488	263	149	100	57	35	17	126	67	24	54	108	385	310	176	75	355	215	265	113	184
26595	0	4	0	0	0	0	0	0	1	0	0	0	0	0	0	0	0	0	0	0	0	0	0	0	0	0	0	0	0	0	0	0	0	0
148418	2	0	0	3	1	1	3	10	0	2	3	0	3	63	3	0	2	3	3	0	2	0	0	0	4	1	3	0	3	49	0	0	2	5
158427	0	43	0	0	15	58	23	34	31	16	34	11	72	272	23	7	18	21	0	7	11	61	15	9	26	20	23	3	5	129	12	22	12	14
116841	13	49	2	6	19	63	36	35	26	29	41	20	46	167	12	13	7	25	7	0	35	35	6	39	44	43	26	40	23	140	6	17	11	29
100101467	0	105	0	1	21	23	17	31	19	17	15	8	47	145	19	2	5	30	19	2	33	65	15	15	44	26	19	7	10	159	5	13	1	10
101928438	0	0	0	0	0	0	0	0	0	0	0	0	0	2	0	0	0	0	0	0	0	0	0	0	0	0	0	0	0	2	0	0	0	0
79805	0	5	0	3	4	3	10	0	6	1	0	5	8	10	4	2	4	1	0	0	7	7	4	3	11	14	2	15	4	11	18	1	9	20
128989	227	344	140	157	183	292	235	142	116	101	173	118	271	452	136	73	60	422	211	147	139	128	22	320	157	173	143	144	92	390	102	102	86	79
730130	0	4	0	5	30	19	1	1	0	4	0	1	7	1	31	0	3	20	0	0	19	2	1	6	2	2	11	0	2	46	0	15	1	0
11275	1	48	0	10	8	15	10	16	18	8	23	13	42	105	15	12	11	14	1	0	15	13	5	12	14	24	25	27	28	77	20	9	13	15
101927394	0	0	1	0	0	0	0	0	0	0	0	0	0	3	0	0	0	0	0	0	0	0	0	0	0	0	0	0	2	4	0	0	0	0
110806283	0	0	0	0	0	1	0	0	0	0	0	0	0	1	0	0	0	0	0	0	0	0	0	0	0	0	0	0	0	0	0	0	0	0
10741	497	658	228	271	256	692	409	183	167	218	284	158	592	656	183	85	162	638	431	289	310	189	31	550	210	259	241	219	108	434	178	191	129	140
9464	0	13	0	0	1	6	0	1	0	0	1	0	11	0	1	0	3	0	4	0	13	2	0	3	13	7	2	6	7	20	3	0	3	6
928	1	33	1	17	10	22	43	318	25	17	30	38	87	3625	111	18	16	2	2	0	12	10	10	1	23	27	56	20	10	70	20	56	16	24
701	4	117	0	0	40	6	74	72	43	25	3	52	4	823	15	6	5	46	0	2	31	14	10	23	7	22	26	29	4	8	12	20	5	1
5916	4	135	4	3	28	70	49	72	24	14	94	40	117	880	28	4	20	57	11	28	11	109	28	45	35	28	4	45	18	69	10	5	6	14
111064649	0	0	0	0	1	12	12	5	4	6	6	0	0	7	0	3	0	7	0	0	1	8	0	6	0	3	6	0	0	0	0	4	3	0
401647	1	0	0	4	10	22	7	0	16	13	5	6	14	6	3	0	1	8	10	0	24	3	1	6	7	3	17	4	0	15	2	6	0	2
64802	915	1122	679	674	474	1193	899	314	276	337	501	318	771	556	411	157	309	1444	1017	615	520	296	50	925	322	383	347	411	213	387	282	269	311	212
51277	1	11	0	1	5	19	6	9	10	4	2	8	22	134	3	5	1	9	0	0	27	34	6	6	12	16	14	7	0	72	3	1	4	0
2124	19	60	1	25	81	151	48	60	41	37	192	7	252	62	94	65	91	67	33	4	124	160	185	153	182	590	119	357	64	91	290	173	89	267
90580	18	14	4	6	14	28	26	25	25	18	38	31	20	98	21	1	11	12	8	0	20	6	2	19	12	23	15	6	9	51	6	16	12	1
101752334	131	351	36	52	408	110	247	54	168	86	44	250	14	127	52	16	49	159	52	0	143	113	4	287	34	79	118	202	49	116	23	35	14	0
5555	3	1	0	0	2	3	0	5	1	4	0	4	4	13	5	0	4	7	11	0	7	0	2	8	1	10	7	0	2	21	3	0	0	0
7514	38	277	29	33	95	114	107	253	146	76	112	63	229	2593	108	64	44	83	40	3	134	136	70	68	118	330	173	111	51	510	73	121	73	168
3579	15	24	6	6	97	9	2	2	11	7	2	1	6	5	0	13	2	26	5	9	0	10	4	12	1	18	13	2	0	3	3	0	17	2
29997	295	267	35	119	379	683	374	712	391	318	816	546	1918	1896	433	169	401	436	218	74	533	485	179	294	574	761	319	681	367	2344	505	520	257	655
729867	1	6	0	0	2	5	6	3	0	0	0	1	1	17	2	0	0	2	0	1	2	5	0	1	0	2	3	0	0	14	3	0	0	0
102724473	0	0	0	0	0	0	0	0	0	0	0	0	0	0	0	0	0	0	0	0	0	0	0	0	2	0	0	0	0	0	0	0	0	0
4836	62	461	14	56	167	324	421	362	182	174	241	209	235	1865	275	81	84	313	47	29	250	261	81	256	204	235	232	176	69	561	122	152	107	114
4645	89	358	30	124	151	856	638	1039	281	258	756	397	328	4426	843	299	169	699	51	51	554	520	151	387	279	184	726	279	83	521	203	665	169	84
29967	0	12	0	2	11	12	6	2	10	0	7	0	14	36	1	1	4	0	0	0	3	4	1	3	1	1	1	3	4	35	4	0	3	1
7455	0	0	0	0	0	0	0	0	0	1	0	1	0	0	0	0	0	0	0	0	1	0	0	0	0	0	0	0	0	0	0	0	0	0
881	0	0	0	2	0	3	0	0	0	0	0	0	0	0	0	0	0	0	0	0	0	0	0	0	2	0	0	0	0	0	0	0	0	0
105377480	0	0	0	0	0	0	0	0	0	0	0	0	0	2	0	0	0	0	0	0	0	0	0	0	0	0	0	0	0	0	0	0	0	0
3329	23	77	13	22	181	68	65	438	257	122	35	131	180	5660	174	79	69	69	28	5	122	70	29	39	101	235	227	64	67	555	87	159	101	163
220929	4	90	7	6	32	68	179	177	26	17	60	88	40	273	61	15	11	44	16	3	46	67	27	49	21	35	56	54	22	95	9	65	18	23
29774	0	7	0	0	9	5	0	3	1	0	0	0	3	11	3	0	0	0	0	0	1	0	0	21	4	5	0	3	0	4	0	3	1	0
2788	15	34	3	8	14	74	5	13	7	3	33	5	130	47	7	9	11	28	50	2	25	59	30	39	67	114	7	65	23	178	29	27	12	49
54732	48	289	5	20	45	163	60	146	81	71	133	100	142	1271	127	54	31	90	19	2	45	63	24	45	68	85	126	117	44	412	77	84	55	72
146850	0	56	0	5	29	67	24	4	3	7	2	2	29	23	15	8	6	25	10	0	13	42	18	32	17	43	13	30	8	39	15	7	7	10
2306	14	18	1	2	8	15	18	30	27	21	1	28	4	113	10	8	7	23	0	0	15	3	3	12	5	7	19	0	2	2	0	9	4	4
51141	0	8	1	5	1	19	2	21	5	10	3	4	7	121	13	8	4	6	3	0	6	0	4	0	8	12	5	21	9	120	6	16	4	5
140809	0	65	0	11	27	69	16	88	40	21	87	22	87	715	39	58	11	11	25	5	20	43	20	11	28	39	90	11	26	96	26	35	36	20
56941	13	24	4	6	28	37	35	64	40	24	37	21	81	666	34	21	16	36	4	13	35	21	18	41	36	43	38	39	8	86	18	36	18	21
100874034	0	0	0	0	0	0	0	0	1	0	0	0	0	6	0	0	0	0	0	0	1	0	0	0	0	0	0	5	0	4	0	0	0	0
106144538	0	1	0	0	0	0	2	0	0	0	0	1	0	0	0	0	0	5	0	0	0	2	0	0	5	0	0	0	0	0	0	0	0	0
101928021	0	0	2	1	4	0	2	0	1	0	0	0	0	5	1	0	1	0	0	0	4	0	0	1	0	1	0	0	0	4	1	0	3	0
388795	0	3	0	2	1	11	8	0	1	2	0	1	0	3	0	0	0	9	5	0	6	1	1	0	0	4	3	2	0	1	0	0	0	0
79290	0	0	0	1	0	0	0	0	1	0	0	0	0	0	0	0	0	0	0	0	0	0	0	0	0	2	0	0	1	0	0	0	0	0
100128252	0	19	0	2	1	6	0	10	0	3	7	1	60	2	4	15	3	3	0	13	9	8	1	3	21	9	3	10	9	81	14	1	9	21
197335	107	620	40	20	259	323	512	149	267	116	46	246	46	732	51	5	10	333	74	55	94	213	54	316	80	61	82	133	10	280	31	5	8	4
10917	2	1	8	51	14	244	74	143	10	11	0	5	0	123	141	16	9	165	3	0	343	11	41	9	0	31	337	0	0	0	4	107	28	4
55142	172	210	70	78	77	158	100	55	82	70	102	53	134	299	71	34	54	241	163	57	78	42	8	125	58	98	67	80	71	124	56	47	45	50
50855	1	9	0	0	0	0	7	5	4	3	0	3	5	25	4	1	2	0	0	0	4	2	0	0	0	2	0	0	0	9	2	0	3	2
391	9	40	6	11	43	101	17	74	30	16	97	24	167	324	64	87	41	33	10	0	39	79	21	29	33	134	103	45	25	105	67	143	47	66
182	19	365	23	79	203	394	352	550	98	57	148	102	155	2955	324	58	22	174	35	53	174	322	59	205	95	64	454	103	20	222	44	156	63	32
7223	0	2	0	0	4	12	0	0	5	2	3	0	29	4	1	1	0	1	1	0	2	13	0	3	0	1	0	5	2	2	3	2	2	4
503693	1089	1136	646	511	608	1018	654	274	324	320	563	256	906	211	239	106	236	1197	991	813	445	218	24	952	288	333	276	399	206	345	240	236	192	191
8438	8	134	1	1	50	3	45	32	36	26	3	33	5	405	5	1	6	34	1	0	14	7	7	18	14	11	13	12	0	5	5	2	3	1
7768	4	11	0	1	6	10	12	6	7	3	8	8	5	39	8	5	4	8	0	0	14	2	4	0	7	28	9	4	4	45	2	10	3	4
388341	24	48	0	163	117	263	122	134	96	97	28	64	33	583	244	24	52	110	16	0	516	30	29	74	20	112	527	19	6	66	18	154	44	14
27189	0	8	0	0	0	0	0	0	2	0	0	0	0	4	0	0	0	0	3	0	0	0	0	0	0	0	0	0	0	0	0	0	0	0
9496	0	9	0	0	0	0	0	0	17	5	0	0	0	4	0	0	3	0	0	0	0	0	0	0	0	1	0	0	0	0	0	0	0	0
100128071	1	7	0	1	1	12	23	4	5	2	5	2	3	13	3	0	1	21	5	8	4	8	1	18	3	2	2	1	0	20	0	0	0	2
7475	0	6	0	5	0	1	0	0	2	0	0	0	3	2	0	0	0	0	0	0	0	0	1	0	6	0	0	5	1	3	0	0	0	2
57505	744	923	598	465	531	758	738	296	288	297	538	275	635	698	254	112	234	1106	848	591	454	257	48	894	303	391	245	433	207	458	271	168	201	220
9702	25	58	0	9	47	45	53	79	39	37	45	35	51	519	43	12	35	53	14	0	79	52	23	46	45	86	58	51	28	233	29	46	31	27
107984282	1	0	0	0	0	0	0	1	0	1	0	2	0	6	0	0	0	0	0	0	0	0	0	0	0	0	0	0	0	2	0	0	0	0
92912	21	45	2	20	58	27	28	22	29	37	25	19	157	385	22	20	32	12	23	6	27	19	2	50	51	62	19	44	32	165	44	50	30	40
1800	0	6	31	23	2	225	3	0	124	43	0	0	1	1	4	0	1	1	11	0	144	0	16	3	1	12	84	0	0	16	0	0	19	5
145282	138	584	81	162	88	278	138	71	70	60	116	98	173	43	75	11	42	274	246	147	132	96	32	165	105	78	71	173	73	177	58	64	37	34
100506356	0	0	0	0	0	0	0	0	0	0	0	0	0	6	0	0	0	0	0	0	0	0	0	0	0	0	0	7	0	0	0	0	0	1
9271	63	117	50	37	69	136	55	16	20	13	36	22	36	56	22	5	21	87	76	41	28	20	4	82	27	40	32	47	17	33	16	23	12	15
219	62	102	38	27	51	67	64	100	87	88	38	45	109	1089	33	19	52	69	35	46	52	63	16	73	21	51	75	33	24	140	43	16	40	44
27128	30	171	0	7	125	83	49	26	28	11	36	14	85	17	16	36	21	55	54	12	34	40	34	129	36	204	51	85	27	46	36	34	41	35
6166	4	21	1	33	50	67	71	184	47	30	155	23	297	1059	126	73	61	32	62	0	75	36	16	58	90	177	112	114	51	239	127	146	77	129
58528	0	11	1	2	4	4	7	10	5	6	11	1	65	33	14	22	11	4	0	0	19	21	4	13	14	42	8	19	16	18	23	18	19	38
79934	28	84	5	14	61	95	91	44	46	47	47	49	34	145	32	9	10	74	11	12	57	95	19	86	31	38	43	43	20	157	9	46	19	7
402176	0	0	0	0	1	8	3	1	1	1	0	0	1	34	3	0	0	4	0	0	0	5	1	2	2	1	6	0	1	7	0	0	0	0
7316	259	1245	127	660	1509	3115	2197	4327	1520	958	4417	5104	4033	14812	6200	2915	1008	1693	761	124	2663	2071	571	1756	4138	2538	2896	3681	2410	8174	2070	3141	1203	1478
84891	0	0	0	0	0	0	0	0	0	0	0	0	0	0	0	0	0	0	0	0	0	5	0	0	0	0	0	0	1	0	0	0	0	0
6327	4	6	4	5	2	1	2	2	0	0	0	0	7	0	1	0	0	6	7	1	3	0	0	0	4	3	0	10	3	4	3	1	1	4
401145	4	72	0	1	9	89	25	35	31	33	10	17	70	313	46	2	8	67	11	0	78	68	38	19	36	36	59	21	4	172	3	10	11	5
206412	0	12	0	4	0	7	2	6	4	2	3	0	4	41	1	0	1	2	2	0	3	3	0	4	4	2	4	0	1	9	0	1	1	0
57679	12	146	8	6	86	88	69	96	52	45	59	33	75	450	98	10	23	93	6	6	99	116	40	36	87	70	128	56	22	383	53	36	21	34
3099	17	187	13	43	179	208	154	65	124	76	117	56	118	1430	70	299	30	439	18	3	38	148	25	85	127	195	720	45	51	734	43	88	44	26
56898	1	18	0	11	13	55	29	38	21	16	52	23	86	244	40	30	15	50	8	0	97	12	9	19	27	24	41	31	26	84	32	45	18	26
80742	10	29	2	2	36	44	6	29	22	12	54	19	37	134	4	3	5	31	0	0	25	32	14	25	16	46	29	25	6	126	13	19	4	22
23762	6	36	1	4	5	29	30	27	23	20	9	41	17	113	20	6	6	29	9	0	23	5	4	8	26	13	11	16	14	165	1	9	3	5
390963	740	885	748	342	309	687	409	174	177	243	426	162	838	224	111	74	134	1035	677	959	318	219	32	672	215	277	180	310	156	239	255	100	142	183
29097	151	122	100	77	86	204	147	65	37	56	146	35	142	387	75	27	47	213	115	134	61	69	17	129	63	69	89	117	17	88	52	75	35	43
23254	21	81	0	8	41	31	41	59	30	8	57	28	127	52	12	17	21	54	18	6	41	56	8	62	47	16	31	53	8	95	24	25	4	46
3229	0	0	0	0	0	0	0	0	0	0	0	0	0	0	1	0	0	0	0	0	0	3	0	0	0	1	0	0	0	0	0	0	2	4
10723	224	5566	76	266	635	965	1163	639	340	395	324	539	434	2115	354	124	181	932	185	116	729	442	110	642	388	221	597	206	122	1203	170	211	73	50
841	202	453	111	101	352	217	230	109	153	127	92	112	146	572	132	59	65	365	212	142	150	145	39	234	87	299	182	155	49	137	56	71	55	99
3417	2	36	12	6	65	110	31	229	83	43	109	43	176	2568	263	64	50	35	24	9	133	61	33	40	58	126	320	81	14	255	96	287	89	67
150160	0	2	0	0	0	0	0	0	0	0	0	0	0	2	0	3	0	0	0	0	0	0	0	0	0	0	0	0	0	8	0	0	0	0
10983	95	438	28	129	134	459	158	531	345	238	647	154	1996	2976	519	344	432	201	400	86	430	589	179	238	765	1149	557	852	527	2597	752	929	381	940
55788	58	81	53	55	44	72	50	68	46	50	91	30	101	440	52	23	56	89	94	52	66	23	14	59	58	88	59	73	37	180	52	68	32	44
100885776	926	7765	409	1263	2205	7275	6138	2788	1769	1303	982	2740	1631	17732	3478	767	984	7263	973	736	5070	8800	2242	3107	1992	2478	3727	1392	946	12361	525	1083	895	853
196527	23	115	15	40	82	195	111	330	50	51	41	69	132	1157	155	29	41	102	18	21	124	80	69	33	68	94	261	46	23	273	39	88	77	66
9514	4	19	1	8	9	66	68	60	1	10	41	24	23	160	43	6	8	25	0	2	43	31	12	42	11	3	22	19	7	44	8	40	10	1
5333	4	37	0	7	51	33	45	59	28	21	41	55	69	368	50	17	20	77	5	9	51	48	14	59	45	33	21	31	27	95	14	34	10	12
55364	5	10	0	3	11	12	13	63	36	23	28	4	50	374	41	16	20	10	9	12	26	17	5	3	20	43	36	22	10	132	30	41	7	18
140691	0	12	0	0	2	3	5	2	0	0	0	0	0	4	2	0	0	1	0	0	2	12	5	1	4	1	2	4	1	0	0	0	2	0
8639	3	17	0	7	5	29	2	10	1	1	6	1	145	9	4	3	6	10	2	0	19	51	11	5	41	30	0	21	11	168	10	10	1	17
283404	0	0	0	0	0	0	2	0	0	0	0	0	0	0	0	0	0	0	0	0	2	0	0	0	0	0	0	0	0	0	0	3	0	0
6189	231	153	16	213	380	507	257	879	497	315	736	290	1908	3881	622	351	453	231	430	45	596	349	183	311	776	1230	454	1155	427	1525	878	1063	482	1071
56139	213	259	182	139	103	302	181	84	49	53	109	53	215	41	71	73	60	253	288	233	125	78	11	263	59	99	101	154	88	92	116	90	66	75
360023	0	24	0	2	22	22	26	33	22	20	15	12	68	413	23	8	14	16	14	14	20	48	12	18	19	55	37	5	7	123	28	27	11	24
342909	3	30	0	4	8	17	2	3	13	4	10	1	20	40	11	4	6	9	0	3	15	7	7	2	9	18	9	1	5	37	5	6	6	3
341208	0	0	0	3	3	0	0	3	1	0	0	0	0	43	1	0	0	5	0	0	1	0	0	0	0	1	2	0	0	1	0	0	1	0
56006	44	215	30	47	144	174	279	178	121	102	132	152	112	677	115	25	43	257	78	87	163	131	29	179	121	132	89	133	54	212	49	36	26	19
842	5	119	2	17	40	38	56	66	23	18	45	14	27	120	29	5	10	52	24	9	17	52	10	44	17	30	23	34	8	150	25	17	11	3
10650	0	4	0	0	12	2	2	3	2	1	0	6	0	9	2	0	2	1	3	0	5	0	0	5	1	5	7	0	0	7	0	0	0	0
64581	154	246	75	78	134	310	156	56	65	51	90	56	153	78	46	23	57	189	122	86	56	136	21	227	46	89	53	103	31	124	40	29	41	49
348840	0	5	0	0	0	0	0	0	0	0	0	0	0	0	0	0	0	0	0	0	0	0	0	0	1	4	0	0	0	0	0	0	0	0
5074	87	122	22	37	247	116	221	237	119	90	86	177	199	1412	200	44	74	261	56	28	172	98	20	115	67	107	108	138	36	303	42	74	33	19
57484	0	6	0	4	3	20	2	7	0	0	6	1	61	5	5	2	8	1	9	0	14	14	5	6	14	25	4	1	9	63	13	15	4	18
2029	300	589	158	233	270	530	352	395	231	243	430	175	622	2058	332	130	177	503	289	279	319	275	51	407	226	335	351	343	122	626	219	224	189	241
442582	188	430	76	85	234	214	236	165	194	138	56	331	99	525	189	25	47	367	70	90	278	56	14	192	150	145	107	77	48	358	34	105	29	15
2563	0	7	0	0	5	0	0	1	5	0	0	0	0	3	0	0	0	0	0	8	0	0	0	0	0	0	0	0	0	0	0	0	0	0
4097	40	494	12	27	123	111	115	113	65	48	112	92	102	359	75	36	19	68	10	9	89	82	21	95	40	64	217	76	30	113	50	64	31	28
2771	46	346	10	30	188	148	96	139	129	68	147	82	534	1074	133	183	118	101	39	5	130	167	26	95	176	613	185	298	108	389	236	203	142	278
641339	328	426	159	144	189	347	235	84	76	126	134	72	242	153	61	50	79	381	244	220	170	104	8	310	108	109	133	136	55	153	58	40	75	75
3726	36	478	34	118	479	775	640	884	287	218	1314	938	833	3096	679	267	189	417	125	170	516	532	99	509	637	268	331	724	314	1410	200	387	172	253
339059	14	50	9	5	22	22	16	8	10	14	4	13	35	25	2	0	5	75	9	0	12	6	0	25	10	13	11	16	4	17	6	11	0	7
5153	0	18	0	0	10	10	0	1	4	0	3	2	17	1	3	0	0	4	6	0	6	12	3	15	1	28	4	13	8	16	5	6	1	5
11276	600	878	456	469	397	1057	676	350	274	252	547	238	664	1046	308	128	186	1089	639	573	462	467	131	763	321	627	321	445	214	958	263	250	211	197
253143	24	633	7	56	139	383	278	485	188	144	225	151	256	3044	396	86	83	452	33	58	268	551	157	196	145	289	368	124	29	904	75	227	80	81
389247	0	16	0	0	0	5	2	0	0	0	0	2	0	7	3	0	0	0	0	0	0	0	0	0	0	1	0	0	0	0	0	0	0	0
400566	8	18	0	6	16	20	56	10	27	33	13	16	49	63	22	1	1	19	0	0	22	13	0	36	8	23	23	25	6	72	1	3	7	0
7008	7	167	16	10	23	179	113	108	22	34	238	64	239	140	55	20	38	102	34	38	66	111	27	126	142	59	65	147	65	410	65	82	47	100
202018	1	15	7	1	21	54	17	34	15	16	15	3	36	327	19	6	12	21	5	6	25	27	14	7	24	26	34	1	14	128	20	18	7	16
3853	0	0	0	0	0	0	0	1	1	0	4	2	0	8	0	0	0	0	0	0	0	0	0	0	0	0	0	0	0	0	0	2	0	0
6645	205	417	150	153	141	380	274	212	111	119	262	78	376	703	158	68	104	302	271	184	183	155	42	255	148	218	199	211	120	567	149	154	111	117
23387	29	318	22	54	225	322	275	210	178	106	161	232	278	1110	207	47	63	236	78	45	239	296	74	237	228	274	172	219	122	958	92	112	31	88
64960	5	57	0	21	40	39	27	93	40	43	43	31	80	569	60	24	29	48	27	3	47	23	7	21	49	59	71	39	28	184	35	62	41	39
53616	7	3	3	7	14	10	22	29	9	14	4	19	10	574	9	1	4	14	0	0	14	1	5	3	5	12	21	0	2	29	0	2	3	4
114134	7	19	5	22	17	98	35	32	10	12	18	12	37	341	60	9	6	42	4	0	15	69	12	12	10	21	67	34	9	66	12	27	7	5
265	0	0	0	0	1	0	0	0	0	0	0	0	0	0	0	0	1	0	0	0	0	0	0	0	0	0	0	0	0	0	0	0	0	0
284	41	71	30	19	20	55	29	13	17	28	40	13	113	24	16	9	14	77	71	27	42	15	6	33	57	15	9	31	20	54	35	19	13	68
4199	2	30	1	20	45	74	97	231	44	25	174	58	171	300	60	55	23	20	16	21	84	101	45	104	139	66	125	122	21	19	65	72	28	54
2800	50	255	28	38	142	243	203	194	83	97	172	99	112	677	138	28	46	204	87	25	218	132	38	181	156	126	161	159	84	384	52	85	31	26
23354	291	491	187	150	282	330	252	120	168	135	129	189	250	309	94	27	83	388	287	175	241	135	41	362	147	133	102	178	61	268	86	54	56	33
55545	0	0	0	1	0	0	0	0	0	0	0	0	0	0	0	0	0	0	0	0	0	0	0	0	0	3	0	0	0	0	0	0	0	0
10347	87	1135	28	32	444	402	321	116	133	123	38	117	54	183	96	18	13	362	60	42	73	168	46	201	59	288	160	116	18	366	24	54	29	11
101927288	0	0	0	0	0	1	0	0	0	2	0	0	7	1	0	0	0	0	0	0	0	0	0	0	0	2	1	0	0	2	3	0	0	0
101927797	3	9	0	2	7	14	2	29	2	5	0	4	0	151	13	0	0	13	1	0	7	2	4	1	1	9	25	0	0	25	0	8	4	0
7678	1401	1723	755	951	718	1397	1090	487	484	544	850	400	1431	859	458	257	487	1807	1315	943	739	244	50	1221	485	626	460	708	312	660	583	406	492	448
80895	14	69	0	9	43	47	42	39	31	18	29	32	44	146	31	19	3	40	17	0	47	16	3	26	32	32	26	60	9	92	12	11	7	31
84793	22	34	6	9	36	26	97	38	49	50	0	43	0	177	21	3	10	111	0	4	22	10	4	26	5	12	36	12	0	7	1	0	3	0
4692	0	4	0	0	0	5	0	6	3	0	10	2	95	4	4	5	8	1	11	0	4	2	3	4	26	16	3	8	6	61	20	2	8	25
114879	41	77	11	13	121	109	164	107	76	66	59	146	170	332	159	11	43	94	14	3	94	28	12	79	81	45	77	66	35	179	28	53	17	24
400359	0	0	0	0	0	1	0	0	0	0	0	0	0	0	0	0	0	0	0	0	0	0	0	0	0	0	0	0	0	1	0	0	0	0
619563	3	6	0	0	3	3	0	0	5	0	1	7	5	0	0	0	2	9	0	9	4	15	8	7	5	0	0	9	2	0	0	1	0	1
266697	0	0	0	0	0	0	0	0	0	0	0	0	0	0	0	0	0	0	0	0	0	0	0	0	0	2	0	0	0	1	0	0	0	2
8479	13	15	0	1	15	14	19	23	14	4	13	24	52	240	17	0	11	26	8	0	23	11	8	19	11	11	10	21	18	67	8	4	7	7
158506	0	0	0	0	0	0	0	0	0	0	0	0	0	0	0	0	0	0	0	0	0	0	0	0	0	1	0	0	0	0	0	0	0	0
55357	13	86	0	35	76	183	140	94	60	74	110	48	52	321	133	22	28	115	7	22	118	88	12	90	39	52	117	76	21	128	29	80	8	16
8508	8	60	11	7	37	73	52	194	112	73	93	88	89	1140	113	21	58	53	14	0	99	59	17	51	55	61	83	70	25	193	36	73	21	37
26959	2	3	9	8	25	72	27	50	17	32	64	19	141	724	61	43	37	53	19	5	43	54	21	14	78	109	54	115	43	371	67	69	41	62
101929151	0	6	0	0	2	5	0	0	1	1	0	0	0	0	1	1	0	0	4	0	0	0	0	0	0	0	1	0	0	8	0	0	0	0
91442	159	187	118	68	94	169	174	57	44	42	124	43	170	70	57	28	49	274	151	222	71	55	7	174	45	45	56	89	42	64	29	44	22	29
781	82	26	0	3	13	54	32	5	22	26	27	20	113	42	89	6	3	114	29	3	39	55	11	60	38	29	8	56	16	145	17	29	5	9
252839	5	77	0	8	13	34	7	19	21	3	22	7	65	230	4	6	15	13	13	0	12	26	8	2	26	20	6	29	16	182	9	22	8	17
100652988	0	4	0	0	0	0	0	0	0	0	0	0	0	0	0	0	0	0	0	0	0	0	0	0	2	2	0	0	2	5	0	0	0	0
10487	28	166	18	68	158	232	220	703	210	142	419	110	601	4122	485	369	153	96	53	10	217	210	61	148	224	571	624	358	123	381	280	530	300	277
7791	81	387	22	77	371	303	310	838	326	207	386	424	603	1662	320	202	154	238	49	9	142	286	61	138	193	418	242	289	81	434	139	238	103	217
55969	15	277	4	48	88	124	130	270	84	84	99	74	122	1046	159	108	30	103	12	8	89	36	14	70	60	127	308	80	14	182	55	144	87	66
101927895	3	7	0	0	3	7	5	3	3	2	4	5	5	13	4	2	1	3	0	0	0	15	0	9	0	2	1	7	0	18	2	3	1	0
106144532	0	0	1	0	0	7	0	0	0	2	0	0	4	8	1	0	1	7	13	21	0	1	0	3	1	1	0	0	2	6	0	0	0	0
1069	2	13	0	6	10	2	2	28	21	20	10	7	66	222	20	25	8	1	0	0	25	3	5	3	14	24	36	38	8	25	32	34	11	40
101927067	0	0	0	0	0	0	0	0	0	0	2	0	0	0	0	0	0	0	0	0	0	0	0	0	0	0	0	0	0	0	0	0	0	0
6095	4	73	0	6	40	129	14	40	38	19	39	9	98	98	28	21	10	37	73	0	105	38	17	93	76	135	57	160	39	261	38	48	18	38
5719	23	74	3	12	55	48	47	85	59	34	48	20	97	703	65	28	19	26	10	0	37	20	8	12	43	61	71	36	19	139	37	54	30	35
84698	0	24	0	0	0	3	3	1	1	0	1	1	2	36	1	0	1	3	2	0	2	9	2	9	2	1	4	5	3	30	2	2	1	0
259173	106	1120	45	221	515	666	1163	682	121	151	225	347	76	1041	811	61	80	795	66	117	256	189	54	427	100	71	256	171	15	187	75	435	14	15
729291	2	15	0	0	3	7	2	3	6	4	7	2	8	38	0	3	3	22	0	0	12	4	3	5	5	11	4	3	1	85	4	0	2	2
10299	138	758	57	173	241	568	505	412	193	209	326	326	325	2608	431	98	108	491	181	77	599	281	104	468	368	284	509	334	149	1137	176	262	80	106
553115	14	76	0	4	26	88	43	101	42	28	77	30	113	377	51	42	26	24	27	5	33	97	17	19	40	71	66	61	23	209	42	55	28	40
56099	7	27	0	0	30	54	55	19	2	4	21	8	41	68	7	1	5	102	5	8	19	66	6	56	13	17	9	27	0	62	8	1	1	0
8287	0	0	0	9	0	94	1	52	47	37	33	22	0	0	17	7	21	0	0	0	50	0	39	0	100	181	31	45	31	0	0	29	25	29
5459	0	8	0	0	1	0	1	0	1	0	0	2	0	1	0	0	0	0	0	0	2	0	0	0	0	0	0	0	0	2	0	0	0	0
79716	48	92	3	33	75	141	90	83	108	84	90	39	90	250	46	22	35	72	36	9	127	64	10	104	120	89	92	59	37	323	34	11	12	5
253962	0	0	0	0	0	0	0	0	0	0	0	0	2	1	0	0	0	0	0	0	2	0	0	0	0	0	0	0	0	4	1	0	0	0
10324	0	0	0	0	2	0	3	5	0	1	4	0	3	27	1	0	1	7	0	0	4	1	0	0	0	3	2	0	0	11	5	6	6	3
55629	20	36	2	27	36	90	55	232	102	41	116	41	216	1421	167	58	58	56	39	3	84	34	20	30	108	189	168	147	63	366	117	216	47	101
1746	0	0	0	0	0	0	0	0	1	0	0	1	1	1	0	0	0	0	0	0	0	0	0	1	0	0	0	0	0	0	2	0	0	0
100128882	0	2	0	1	0	1	8	0	0	0	0	0	0	4	2	0	0	4	0	0	0	0	0	11	1	1	1	0	0	9	0	2	0	0
64344	45	24	1	14	33	75	36	16	17	17	25	11	156	39	9	4	9	36	58	20	41	47	12	59	127	50	14	33	66	609	15	6	10	9
647121	5	25	0	0	15	0	2	6	10	0	0	1	2	27	0	0	0	4	0	0	5	8	0	0	3	17	9	0	3	4	3	0	0	0
10469	26	39	0	4	57	52	97	115	52	33	48	116	35	351	62	20	17	66	0	5	99	22	4	92	64	43	69	40	42	162	24	29	11	28
85495	17851	48819	35934	19365	58422	187247	94108	9690	9738	7691	9229	9331	19152	59697	13356	2545	4166	70349	14791	24075	15193	188087	28177	55260	8568	6060	8266	9823	2985	40785	4379	17710	4124	2576
100287639	53	33	55	24	19	25	34	6	7	15	25	4	24	14	18	5	13	41	31	24	11	9	1	27	12	16	16	22	4	22	12	10	11	9
23091	75	273	17	78	365	255	371	345	221	218	168	348	434	1226	330	121	192	293	132	2	442	192	74	251	358	271	189	197	174	804	167	153	118	175
85417	0	0	0	2	1	4	1	4	0	0	3	0	2	45	2	2	0	7	3	0	4	13	4	1	3	0	0	13	0	45	0	1	0	0
30814	0	0	0	0	0	0	0	0	0	0	0	0	0	0	1	0	0	0	0	0	0	0	0	0	0	0	0	0	0	0	0	0	0	0
132949	5	43	3	0	7	39	19	38	21	9	13	7	40	129	13	2	11	28	0	0	37	21	8	15	16	18	17	0	6	83	5	16	3	7
22990	50	333	17	52	195	389	174	146	124	86	129	73	295	780	100	63	47	217	66	39	191	311	116	214	146	377	163	187	48	759	65	77	49	72
6730	8	72	2	19	53	61	66	109	56	50	92	40	122	888	81	34	36	63	21	7	54	80	25	46	63	86	84	48	50	247	73	75	39	55
6461	49	308	21	116	111	249	267	297	143	126	175	168	170	645	230	60	46	220	28	8	153	121	32	143	63	52	155	130	12	257	29	53	44	26
729224	0	0	0	2	0	0	0	0	0	0	0	0	0	0	0	0	0	0	0	0	0	3	1	0	0	0	0	0	0	0	0	0	0	0
101928971	0	0	0	0	0	1	0	0	0	0	0	0	0	0	0	0	0	0	0	0	0	0	0	0	0	0	0	0	0	0	0	0	0	0
6187	822	1757	86	521	831	1608	771	2362	2044	1223	2088	1260	3985	15584	1318	1125	1321	828	788	119	1123	1040	766	643	1192	2903	1665	2274	812	3468	1741	2167	1365	2175
92667	2	33	0	11	38	29	33	44	30	25	10	15	23	395	25	6	11	47	5	0	53	25	12	11	13	34	45	34	3	59	7	14	8	6
720	0	145	4	1	41	109	17	34	65	0	0	21	0	85	0	6	0	0	0	0	41	21	39	0	6	80	0	0	19	48	129	0	23	38
5151	22	152	1	17	75	147	120	149	92	56	72	48	246	1025	111	29	48	157	42	13	188	97	45	82	96	92	156	66	52	504	56	90	20	92
201965	0	37	0	7	11	19	33	35	32	14	31	20	27	465	26	10	21	27	1	0	33	19	13	15	30	30	28	31	11	162	18	16	24	10
344657	2	6	0	0	1	3	0	0	2	0	0	2	0	11	1	0	1	2	0	0	0	0	0	0	1	0	0	0	0	1	0	0	0	0
1066	0	0	0	9	2	7	0	1	2	0	13	0	48	5	1	4	0	0	5	0	5	62	0	11	4	0	0	15	2	18	3	0	1	0
8527	179	688	100	140	242	1243	957	799	215	177	886	725	614	1107	368	49	97	633	526	244	851	625	183	1295	1795	290	313	923	472	5886	281	219	57	109
79827	4	37	12	12	17	64	10	16	10	6	9	5	171	43	20	10	7	14	13	2	38	40	19	24	57	74	20	30	35	112	30	28	23	63
84858	118	108	27	18	40	60	33	56	115	132	18	50	109	79	15	15	15	89	55	22	48	90	12	30	64	35	20	31	80	1209	39	12	20	50
196074	5	26	0	7	18	36	24	23	16	23	12	8	25	445	24	6	6	20	3	0	24	33	4	23	32	31	37	5	4	98	13	14	13	1
28959	22	250	8	34	82	162	14	89	88	54	120	26	460	776	42	143	74	73	82	14	63	81	17	80	151	260	179	175	116	177	185	134	128	228
163154	7	14	7	4	19	22	32	23	34	22	20	26	14	57	6	0	11	29	5	0	38	28	1	26	10	7	6	19	5	33	5	1	0	0
84866	36	50	10	13	9	96	28	28	12	34	11	34	23	190	19	5	15	38	4	0	178	9	31	10	22	20	32	9	9	134	4	14	4	10
2568	4	43	0	0	109	50	62	15	13	72	3	74	5	373	1	1	8	31	3	0	7	9	17	0	9	4	1	19	4	2	0	0	3	4
5810	260	652	164	130	202	399	283	108	95	96	183	76	301	416	91	37	59	502	239	262	187	157	21	290	117	159	88	103	61	217	97	77	60	89
23524	3813	21125	1049	2542	3806	18808	14901	14299	7942	6209	13477	9543	7407	27366	7786	1468	2665	16813	5636	2048	12453	18675	6010	12837	11288	7405	7509	14368	3309	34136	2481	2656	728	727
100507459	19	31	19	10	6	28	29	13	31	23	11	17	23	88	12	12	4	39	36	0	56	30	5	55	54	13	18	19	34	92	18	5	17	15
164118	0	0	0	0	3	0	4	0	0	0	2	1	0	2	2	0	0	1	0	0	4	0	4	9	0	13	3	3	1	3	1	0	0	4
286464	0	8	0	0	2	0	0	0	0	0	0	0	0	25	3	0	0	0	0	0	0	0	0	0	0	0	0	0	0	1	0	0	0	0
2797	0	0	0	0	0	0	2	0	0	0	0	0	0	1	0	0	0	1	2	0	1	0	0	0	0	1	0	0	1	4	0	0	0	0
131566	27	61	1	8	18	36	15	15	14	14	19	2	57	339	4	2	11	23	20	7	15	38	8	31	45	17	11	22	20	260	12	4	9	14
285830	0	22	0	2	4	15	16	4	1	1	8	0	10	13	1	1	1	15	1	7	8	19	2	1	1	15	5	3	1	23	2	6	0	0
8526	23	83	7	10	22	32	24	10	14	10	24	12	52	97	14	11	8	42	38	0	21	17	5	38	11	46	12	50	13	115	6	13	8	10
54756	2722	3273	1871	1915	1438	2731	2269	756	735	944	1583	576	2201	563	723	452	769	3379	3024	2066	1364	685	96	2798	729	1083	893	1628	519	827	995	715	734	711
81873	7	37	0	9	25	37	16	39	16	15	32	24	18	267	24	13	4	16	6	0	12	15	2	4	17	29	27	21	18	43	17	28	10	12
146712	7	41	13	10	41	28	57	29	24	25	35	31	34	54	10	11	17	82	50	22	19	20	11	57	15	25	10	51	12	38	15	14	4	11
5898	10	27	6	24	23	54	37	156	38	32	156	19	75	1266	96	65	32	34	15	5	28	39	11	33	30	62	111	114	37	65	49	106	37	39
7132	34	340	28	134	175	317	262	272	117	73	137	117	177	887	242	116	32	202	55	10	177	207	52	192	74	149	590	135	38	290	65	271	84	85
10213	1	8	19	9	25	19	12	35	21	24	24	13	44	392	29	9	6	11	10	0	18	10	6	3	15	98	39	28	10	61	17	38	19	64
105378269	0	0	0	0	0	2	0	0	0	0	4	0	1	0	0	0	0	0	0	0	1	0	0	0	0	0	0	0	0	0	0	0	0	0
7743	2	155	0	12	28	45	41	52	32	38	22	25	88	609	52	7	6	41	0	9	66	27	15	16	43	48	36	15	14	207	19	32	18	28
3617	0	0	0	0	0	0	0	2	0	0	0	0	0	10	2	0	0	0	0	0	1	0	0	0	0	0	0	0	0	0	0	0	0	0
344558	9	69	0	5	60	51	15	15	33	11	12	8	125	16	9	19	10	20	33	0	35	14	9	85	27	43	13	29	17	75	23	21	12	16
439950	0	5	0	0	0	0	0	3	1	1	0	0	1	29	0	0	0	0	0	0	0	0	0	0	0	2	5	0	0	1	0	0	0	0
65992	64	186	12	60	119	88	152	133	95	109	98	133	106	569	117	76	80	96	11	7	158	73	11	95	108	76	121	57	60	286	61	54	65	51
51144	1	17	0	7	15	30	10	125	37	29	10	12	36	994	45	12	17	5	16	0	16	16	6	3	32	31	102	34	27	485	35	79	15	21
123591	0	27	0	1	5	38	19	14	2	3	49	2	9	32	2	2	0	10	5	2	3	30	2	61	3	5	6	29	4	23	10	0	2	0
8886	5	43	0	11	44	29	30	97	58	41	60	31	80	977	58	34	25	40	6	0	60	40	22	9	48	102	64	80	16	207	34	43	33	41
653333	0	7	0	0	0	0	1	5	3	1	0	0	0	19	0	0	0	3	5	3	0	0	0	0	0	4	3	0	0	5	0	0	0	0
100128494	39	117	19	12	42	58	74	46	51	41	20	39	22	156	25	5	2	150	18	9	31	20	13	43	45	44	30	21	11	187	11	11	3	10
321	3	39	0	1	48	28	9	11	8	3	15	1	42	14	0	14	4	14	23	11	17	32	9	18	15	54	9	13	13	25	6	6	4	8
389827	0	0	0	0	0	0	0	0	0	0	0	0	0	1	0	0	0	0	0	0	0	0	0	0	0	0	0	0	0	0	0	0	0	0
284370	3	14	0	8	17	15	15	10	4	9	7	1	30	90	25	4	4	14	3	0	36	16	3	8	16	20	20	22	12	79	8	10	1	19
7401	0	0	0	0	0	0	0	0	0	0	0	0	0	2	0	0	0	0	0	0	0	0	0	0	0	0	0	0	0	0	0	0	0	0
109729180	0	0	0	0	0	0	2	0	0	0	3	0	0	15	0	0	0	0	0	0	0	0	0	0	1	0	0	0	0	1	0	3	0	0
26088	119	910	39	71	309	519	510	369	326	264	288	417	258	832	272	84	114	448	166	59	330	263	45	405	225	251	280	304	114	608	119	172	39	45
101928682	0	0	0	0	0	0	0	0	0	0	0	1	0	0	0	0	0	0	0	0	0	0	0	0	0	0	0	0	0	0	0	0	0	0
100310846	0	12	2	0	6	3	0	0	3	2	6	2	2	55	2	0	2	2	0	0	1	0	0	1	2	0	2	0	0	16	0	1	0	0
81930	3	30	0	0	28	19	7	26	9	8	7	5	2	292	5	4	3	14	0	0	2	0	2	0	1	5	20	0	2	5	1	4	7	5
5832	29	122	7	41	57	296	159	380	113	83	66	96	167	2694	303	34	32	250	11	10	323	133	74	64	72	73	256	101	15	449	41	140	31	37
1501	3	9	0	3	6	22	3	5	2	1	8	0	27	4	6	4	1	11	12	0	7	9	6	13	30	26	9	13	13	21	21	14	17	23
6603	28	107	10	24	112	147	185	260	133	119	137	150	200	1506	178	83	72	136	49	28	204	105	41	97	183	163	128	108	56	820	66	104	50	72
401149	17	229	5	23	66	147	113	63	57	49	54	18	57	240	59	10	13	113	22	4	68	259	69	88	44	29	36	40	9	521	4	1	2	4
8788	0	0	0	0	0	0	0	0	0	0	0	0	0	0	0	0	0	0	2	0	0	0	0	0	0	0	0	0	0	0	0	0	0	0
374819	22	254	17	21	74	235	87	46	46	50	95	37	75	378	19	12	33	95	41	18	88	353	84	80	42	120	49	114	19	367	12	15	17	7
1601	11	226	0	20	58	186	75	87	50	33	147	29	500	63	86	59	106	72	61	1	87	173	44	59	151	285	89	330	120	230	327	149	110	322
9510	4	98	0	11	91	107	21	27	11	8	22	28	141	38	13	4	6	26	26	0	24	39	16	16	53	32	21	19	52	121	25	12	24	153
728661	116	601	46	60	134	733	349	271	266	225	157	72	279	1200	161	27	59	640	90	75	274	459	147	227	162	455	445	100	41	1144	55	99	52	87
90187	0	6	0	4	1	16	3	2	0	0	0	0	42	18	4	0	2	4	7	0	23	8	4	1	2	6	21	3	2	13	6	4	0	6
401565	0	0	0	0	1	0	0	1	0	0	0	0	0	5	1	0	1	0	0	0	2	0	0	0	3	4	0	0	1	3	0	0	0	0
643401	6	19	10	2	6	35	17	6	4	1	0	3	11	10	1	0	1	12	6	1	12	9	3	22	6	0	8	7	1	4	6	7	6	3
5217	1	35	1	6	9	25	1	12	12	4	14	3	93	116	12	3	18	3	6	0	7	10	3	14	31	9	5	29	17	126	21	21	11	28
100499466	241	403	30	100	236	289	328	171	202	246	263	211	426	935	179	100	199	300	232	70	322	216	61	342	273	359	245	326	228	1113	116	175	164	138
56479	0	0	0	0	1	0	0	0	0	0	0	0	0	0	0	0	0	2	1	0	2	2	1	2	1	19	0	0	0	3	0	0	0	7
57149	3	18	0	11	15	12	13	20	31	24	25	10	39	185	9	16	11	4	0	0	16	11	4	10	14	53	22	27	17	112	18	8	8	22
26093	69	144	7	17	102	103	123	137	127	113	138	226	115	241	108	52	72	114	33	29	133	41	7	146	132	88	81	89	117	237	36	40	17	26
116379	0	0	0	0	0	0	0	0	1	0	0	0	0	1	0	7	0	0	0	0	0	0	0	0	0	5	0	0	0	0	0	3	0	0
150000	0	0	1	12	0	7	1	1	1	0	0	0	12	3	16	0	2	1	0	0	9	0	1	11	0	1	30	0	0	0	1	16	0	0
7203	7	128	9	27	128	47	88	335	158	95	112	111	165	2743	157	71	66	69	46	2	100	45	32	55	98	208	159	108	29	390	87	105	102	106
349196	3	30	0	5	4	8	11	9	2	7	6	0	7	74	2	0	0	10	5	6	9	18	3	6	5	9	11	0	1	66	4	2	0	8
22987	17	44	19	7	6	64	25	5	5	8	17	1	10	10	0	5	10	36	18	25	10	44	7	29	13	7	3	7	5	127	0	9	3	4
401428	8	68	6	0	12	13	15	2	3	8	29	4	3	65	14	3	6	40	12	0	15	19	9	13	11	24	9	1	6	57	3	11	3	7
222171	82	98	6	25	74	241	244	350	61	79	408	102	166	1361	239	88	72	222	25	40	207	87	41	178	40	31	178	152	36	52	61	270	39	36
401409	83	32	25	28	39	67	47	41	27	19	13	13	36	94	27	27	17	85	32	23	32	42	16	26	29	27	38	10	13	62	15	37	13	4
91862	237	271	153	204	159	281	326	174	133	215	86	151	142	605	238	75	146	474	165	179	292	36	11	181	54	98	262	52	54	98	66	181	102	35
84996	0	7	0	0	2	0	0	3	1	0	6	0	6	13	0	0	0	0	0	0	1	0	3	0	1	4	1	0	4	18	3	1	3	0
259285	0	0	0	0	0	0	0	0	0	0	0	0	0	3	0	0	0	0	0	0	0	0	0	0	0	0	0	0	0	1	0	0	0	0
55349	1094	1305	548	620	759	1246	1031	450	437	515	629	480	997	1633	342	117	337	1782	1054	748	585	266	56	1045	400	394	351	486	186	833	262	342	281	223
153	8	23	0	11	4	17	4	4	11	10	3	4	3	8	12	0	2	3	0	0	8	3	2	0	3	5	16	4	9	25	3	13	3	12
5378	9	92	6	13	21	44	27	31	35	17	16	20	30	316	18	1	7	44	38	2	34	32	14	31	17	59	28	14	4	142	11	9	7	13
55190	0	6	0	0	0	0	0	0	7	0	0	0	1	0	1	0	0	0	0	0	1	0	0	1	2	1	0	0	2	4	2	0	0	1
106631777	2037	1786	1372	2342	4665	1240	2310	611	3167	2201	852	2821	1506	728	1196	1875	2807	1271	1738	354	3433	33	53	2496	998	1851	2132	38	1028	859	1335	1015	1652	1614
1005	88	123	48	53	77	109	71	36	33	32	25	12	74	53	34	5	30	112	103	78	46	19	4	103	26	39	26	59	21	52	14	15	24	22
26716	0	0	0	1	0	0	0	2	0	0	0	0	1	0	1	0	0	0	0	3	0	0	0	0	0	0	0	0	0	0	0	0	0	0
100129216	0	0	0	0	0	0	0	0	1	0	0	0	0	3	0	0	0	0	0	0	0	0	0	0	0	0	0	0	0	5	0	0	0	0
100128264	0	0	0	1	0	0	0	0	0	0	0	0	0	0	0	0	0	0	0	0	0	0	0	0	0	0	0	0	0	0	0	0	0	0
64130	6	1	0	0	6	3	6	3	5	4	6	8	7	12	6	2	1	1	0	0	15	0	1	4	1	3	5	20	0	7	0	3	3	2
3437	47	107	0	17	123	99	27	24	18	19	26	10	69	146	36	22	18	43	16	16	38	133	17	44	25	63	37	29	8	84	29	36	20	16
100505692	0	0	0	0	2	0	0	0	0	0	3	0	0	5	0	0	0	0	0	0	0	0	0	0	0	0	2	0	0	6	0	0	0	0
25909	25	156	5	33	129	145	140	258	119	78	68	118	160	1742	142	33	59	104	63	16	140	166	45	89	129	198	152	149	50	710	50	57	38	68
153241	6	33	1	3	16	54	20	34	29	28	26	15	135	397	31	17	19	35	5	0	56	46	20	17	30	115	44	13	19	202	45	38	12	49
148066	0	0	0	0	0	0	0	0	0	0	0	0	0	0	0	0	0	0	0	0	0	0	0	0	0	0	0	0	0	0	1	0	0	0
283985	3	11	8	19	2	44	1	2	0	2	1	0	2	1	1	0	1	3	1	5	16	0	2	5	5	5	20	7	3	2	0	18	8	0
3713	0	0	0	0	0	0	0	0	0	0	0	0	0	0	0	0	0	0	0	0	0	0	0	0	0	0	2	0	0	0	0	0	0	0
105377105	1	30	0	18	22	59	26	179	8	7	6	11	10	473	97	0	0	11	0	0	27	32	5	15	2	15	60	6	0	96	2	19	12	0
100526767	0	0	0	0	0	9	25	0	8	0	0	0	0	62	0	0	9	5	0	0	15	31	0	0	0	17	8	0	0	83	0	0	0	0
105373877	0	0	0	0	0	0	0	0	0	0	0	0	0	0	0	0	0	0	0	0	0	5	0	1	0	1	0	0	0	1	0	0	0	0
100289017	0	0	0	0	0	0	4	0	0	0	0	0	0	3	2	0	1	3	0	0	3	0	0	0	0	0	0	0	0	0	1	1	0	0
219479	0	8	0	0	0	0	0	0	0	0	0	0	0	0	0	0	0	0	0	0	0	0	0	0	0	0	0	0	0	0	0	0	0	0
285800	3	0	0	0	3	0	0	1	1	0	0	0	0	0	0	0	0	0	0	0	0	1	0	0	0	0	0	0	0	3	0	0	0	0
401190	0	5	0	1	2	6	4	0	1	1	0	0	3	9	1	2	0	0	0	0	3	0	1	0	7	0	0	6	4	23	1	4	2	0
55039	0	7	0	0	11	10	21	15	15	3	25	3	34	166	6	4	2	24	3	0	20	31	1	2	11	13	13	9	1	59	3	10	4	16
9612	662	1957	127	327	1088	1433	1685	1707	966	838	1569	1747	1340	4045	1003	430	670	1389	406	160	1132	1034	169	1562	1330	869	878	1410	538	4794	602	499	293	293
79570	0	0	0	1	0	0	1	0	0	0	0	0	0	0	0	0	1	13	0	0	1	10	0	0	0	2	0	0	0	0	0	0	0	1
1590	0	46	0	0	0	8	0	0	3	4	0	0	0	0	0	0	0	5	3	0	0	2	1	2	0	2	1	0	0	0	0	0	0	0
253260	2	159	13	11	40	96	53	95	39	48	46	24	106	804	60	35	19	99	10	13	96	136	51	47	61	200	75	64	12	589	48	37	23	61
3949	482	1243	320	454	871	1753	2046	1959	664	381	1557	1027	762	3777	1765	244	276	1154	591	431	807	764	143	1839	1213	405	968	1194	342	346	519	734	227	237
6019	0	0	0	0	0	0	3	0	0	0	0	0	0	0	0	0	0	0	0	0	0	0	0	0	0	0	0	0	0	0	0	0	0	0
319089	10	16	1	10	23	52	68	21	7	11	12	12	34	110	40	1	5	47	6	0	42	60	7	62	57	13	12	17	8	1177	4	8	2	3
389676	0	0	0	0	0	0	0	0	0	0	0	1	0	0	0	0	0	0	0	0	0	0	0	0	0	0	0	0	0	0	0	0	0	0
101927468	0	14	0	0	2	0	0	0	1	0	0	0	10	0	0	0	0	0	0	0	0	0	0	3	0	0	0	0	0	3	0	0	0	2
105372419	0	0	0	0	0	0	5	1	5	0	0	0	1	13	0	0	0	7	0	0	4	5	1	0	0	1	8	1	0	2	0	0	0	0
23360	159	982	67	117	549	769	963	627	474	292	305	522	252	1991	289	66	119	1030	155	71	508	544	174	720	382	411	367	440	98	1072	91	111	45	33
56903	0	0	0	0	0	6	0	0	0	0	0	0	0	1	0	0	0	5	0	0	0	0	2	0	0	2	0	0	0	0	0	0	0	0
91624	7	16	0	6	9	6	7	5	3	1	3	8	36	55	5	12	5	14	4	5	34	13	5	11	24	35	11	32	30	62	21	17	16	7
55819	7	8	3	16	40	37	23	44	25	19	41	14	153	182	29	37	24	18	10	3	35	32	9	3	59	58	28	68	32	203	48	44	47	73
26050	0	6	0	0	0	0	19	0	0	0	0	0	7	0	1	0	1	6	0	0	0	2	2	8	6	0	0	0	0	33	0	0	0	3
23617	1	0	0	0	0	0	0	0	0	0	0	0	0	0	0	0	0	0	0	0	0	0	0	0	0	0	0	0	0	0	0	0	0	0
360200	0	0	0	0	1	0	0	0	4	1	2	2	0	13	6	1	3	1	0	0	2	2	0	0	0	4	1	0	0	10	0	0	0	0
220979	0	10	0	4	1	12	2	3	0	2	5	0	16	33	1	0	1	0	0	0	12	3	0	1	0	2	4	0	3	15	1	4	1	8
105379393	0	4	0	0	2	0	1	0	0	0	0	0	0	3	0	0	0	0	7	0	0	0	0	0	0	0	0	0	0	0	0	0	0	0
29980	80	774	133	23	288	579	74	45	47	15	112	27	59	190	23	11	7	269	45	229	29	674	290	94	40	64	51	93	3	91	6	15	11	13
126272	235	301	182	188	117	242	255	54	51	99	137	60	255	41	91	33	67	261	292	244	124	90	5	325	58	96	82	174	73	82	94	55	69	42
27302	0	0	0	0	0	0	0	0	0	0	0	0	0	0	0	0	0	0	0	0	0	7	0	0	0	1	0	0	0	0	0	0	0	0
3385	10	63	0	6	80	33	14	21	20	20	68	7	61	161	25	54	12	13	6	0	29	27	16	38	22	134	22	121	11	72	31	45	46	43
284111	0	0	0	0	0	0	1	0	0	0	0	0	0	2	0	0	0	0	0	0	0	0	0	0	0	3	0	0	0	1	0	0	0	0
338862	0	6	0	0	0	0	0	0	0	0	0	0	0	0	0	0	0	0	0	0	0	0	0	0	0	0	0	0	0	0	0	0	0	0
10402	0	20	0	6	7	8	0	5	2	2	0	1	23	9	1	0	0	14	6	0	5	7	5	13	12	10	3	24	3	76	1	4	2	8
83446	5	9	0	0	0	6	6	3	0	0	0	1	0	2	3	0	0	7	0	0	1	0	0	0	0	0	0	0	0	0	0	0	1	0
54797	820	1041	1030	597	402	1190	1127	410	289	429	820	340	822	288	446	257	337	1348	1183	949	467	243	53	1139	308	355	420	534	249	232	519	472	419	355
10505	300	365	154	228	153	331	260	96	110	122	189	95	354	128	99	57	104	450	370	248	165	102	11	269	106	174	83	191	84	119	130	122	86	88
1044	23	0	6	38	177	227	100	428	128	112	0	102	0	4150	370	83	108	158	0	8	121	0	27	15	0	98	390	0	0	0	29	269	61	25
3840	277	470	188	169	203	385	351	451	247	199	395	165	581	3318	289	175	190	473	369	249	290	200	74	429	259	388	296	343	109	794	242	278	138	221
64852	103	187	15	15	119	118	141	79	112	71	95	96	58	321	32	15	23	211	39	17	99	56	24	139	65	85	60	101	49	325	30	18	10	10
57189	46	359	12	36	112	396	300	290	105	149	700	116	504	1061	84	69	93	193	63	43	170	548	141	315	184	220	75	286	84	871	115	66	47	92
100131980	0	0	0	0	0	0	7	0	0	0	0	0	0	0	0	0	0	0	0	0	0	0	0	0	0	0	0	0	0	0	0	0	0	0
101927245	38	75	34	20	28	51	33	16	9	9	26	17	25	16	9	6	13	58	49	14	14	20	4	52	6	19	11	14	5	25	6	11	10	4
80122	0	4	0	3	0	0	0	0	0	3	0	0	0	8	1	0	0	0	0	0	0	0	4	0	0	3	0	0	0	1	0	0	0	0
79585	23	356	0	45	112	335	193	161	74	28	92	49	124	399	67	18	34	299	64	33	74	158	52	66	32	157	105	39	0	117	17	76	32	25
1368	223	527	157	157	183	442	262	132	80	96	118	84	233	309	114	46	88	490	356	184	200	207	34	232	191	160	138	176	165	775	131	90	73	91
22838	222	465	94	52	465	547	555	342	436	480	428	516	228	1072	150	56	195	428	170	65	373	329	81	405	260	400	186	428	90	595	101	69	60	90
100996279	55	97	27	27	39	58	38	13	13	25	38	12	63	6	7	1	14	53	34	21	18	9	2	48	16	14	14	18	43	14	12	22	16	8
57213	109	198	106	65	46	223	134	75	42	43	85	61	150	192	41	19	23	195	116	58	85	92	18	132	72	30	35	76	44	140	31	43	25	22
4680	33	98	1	36	178	805	628	3544	170	172	140	268	7	823	1291	185	142	488	2	17	14	108	84	100	3	191	1122	87	2	15	75	916	127	24
101929162	0	8	7	0	0	18	1	1	1	1	0	0	1	40	1	0	0	6	0	0	3	18	1	0	2	3	7	0	0	15	0	0	0	0
146206	9	141	2	13	42	120	16	20	19	20	34	12	34	6	4	13	7	57	40	8	29	33	12	93	16	232	21	51	7	21	10	4	5	22
134353	240	345	116	158	141	254	219	76	103	115	166	77	191	229	71	39	74	364	253	194	106	60	12	252	80	124	108	111	75	176	66	63	57	58
51263	154	266	47	76	69	272	168	155	76	79	110	118	196	704	94	33	73	269	77	125	89	87	29	136	78	86	81	96	60	290	61	65	53	54
55534	72	141	3	14	144	222	315	257	125	145	137	188	157	956	152	22	88	203	34	13	256	228	69	130	78	54	161	56	47	486	18	57	15	27
10475	49	146	16	68	172	331	189	145	84	81	102	62	179	1115	111	55	54	233	53	43	162	183	57	107	70	265	165	87	48	372	63	90	48	78
101929709	36	86	0	11	45	36	60	17	36	26	10	17	37	179	27	4	5	66	10	0	17	30	14	61	37	16	12	14	18	54	15	0	4	7
79892	37	66	3	26	54	68	82	130	63	58	140	66	183	1193	80	22	41	63	9	19	66	61	28	66	71	91	71	69	33	250	66	84	43	89
11083	132	1047	59	285	714	928	1006	689	417	321	595	490	436	2479	598	120	147	712	156	155	827	458	135	627	377	470	582	477	145	1347	174	204	93	93
23192	79	372	28	127	213	401	436	222	133	158	194	223	103	436	198	35	66	466	97	32	325	144	27	391	153	137	204	241	36	407	81	161	21	18
126298	1166	1548	852	773	615	1373	1047	510	456	444	693	398	1223	1293	411	181	405	1568	1244	904	557	500	93	1112	400	448	485	483	345	822	361	395	344	295
104472713	0	0	0	0	0	0	0	1	0	0	0	0	0	0	0	0	0	0	0	0	0	0	0	0	0	0	0	0	0	14	0	0	0	0
100130460	0	0	0	0	0	0	0	0	0	0	0	0	0	0	0	0	0	0	0	0	2	0	0	0	0	0	0	0	0	0	0	0	0	0
157378	14	55	0	16	24	27	11	11	19	5	10	17	38	209	13	7	7	30	4	3	63	12	6	25	23	31	39	8	16	90	11	17	14	15
89780	0	6	0	2	0	0	0	1	0	0	3	0	6	4	0	0	0	0	0	0	0	0	0	0	0	2	0	0	0	3	0	0	0	0
202020	10	16	0	2	31	13	15	8	10	10	4	0	15	94	13	0	1	23	2	0	16	17	8	5	9	7	10	0	9	135	1	3	1	6
199692	1	35	0	0	4	15	10	19	11	8	14	5	38	136	6	8	6	3	3	0	15	1	2	5	14	21	4	45	3	69	5	15	2	3
101929607	5	18	8	13	0	9	1	0	0	5	7	3	0	0	0	1	0	7	9	0	5	0	0	7	1	0	0	0	2	0	0	0	0	0
414241	0	0	0	0	0	0	0	1	0	0	0	0	0	0	0	0	0	0	0	0	0	0	0	0	0	0	0	0	0	0	0	0	0	0
54578	0	12	0	2	2	18	1	35	6	8	1	0	0	77	9	0	0	10	2	0	16	18	8	8	1	6	26	0	5	11	0	1	11	3
6585	1	6	0	3	3	6	7	2	3	3	0	1	7	21	4	0	0	0	0	0	1	3	0	21	2	9	5	3	5	55	0	2	1	0
10628	60	682	8	120	538	1080	647	948	268	356	814	448	2534	2677	678	262	362	798	412	98	686	959	395	695	1450	2917	667	1546	702	4109	882	804	317	785
387066	10	4	0	19	2	0	2	25	37	15	8	0	27	149	6	4	9	9	10	0	22	0	0	0	18	42	32	10	1	45	22	6	13	21
23131	46	473	4	90	230	560	471	411	206	180	385	341	223	1532	381	73	94	463	83	16	567	370	128	340	214	284	372	412	98	751	101	169	67	47
22882	16	146	7	27	99	115	171	142	75	51	109	67	108	321	52	56	51	157	31	3	89	138	31	142	95	219	64	102	43	291	49	43	28	53
63925	78	487	14	108	242	389	475	302	210	184	279	256	240	635	328	58	57	309	143	29	379	199	52	447	233	229	287	260	63	524	88	81	27	44
51181	8	95	11	11	28	128	20	126	53	18	114	30	153	830	38	27	24	37	31	0	52	128	35	24	97	80	77	41	79	1066	40	51	36	47
441432	1	43	5	0	16	22	10	0	11	2	8	8	9	28	8	0	0	24	0	0	4	20	0	11	0	8	4	8	0	3	0	0	0	0
27230	7	39	8	17	55	78	100	270	90	85	331	49	387	2391	154	150	59	30	48	7	95	66	27	62	129	199	138	163	78	844	181	281	86	135
2357	1	9	5	4	82	18	4	3	9	7	6	0	0	6	2	12	2	15	0	5	3	19	3	6	4	29	10	0	1	1	6	7	16	7
5330	12	256	2	16	167	225	30	25	21	17	42	11	63	21	17	32	21	93	18	0	45	275	73	90	60	238	23	79	21	66	38	29	28	31
10068	67	256	6	38	329	288	225	106	123	85	126	178	96	236	132	17	25	190	73	10	320	139	54	200	103	195	181	165	36	211	50	50	21	29
115196	1124	1260	779	484	457	962	827	249	261	330	602	270	748	290	213	101	217	1433	1127	780	451	279	33	955	282	344	273	442	215	338	266	171	176	184
127253	0	2	0	0	3	5	9	23	20	8	9	8	30	231	25	6	6	6	2	0	15	14	4	8	22	40	28	4	16	101	9	20	16	15
10061	20	24	3	3	9	57	7	96	27	15	16	9	56	347	23	7	7	27	3	0	5	9	17	29	13	33	31	39	9	119	11	5	5	21
29128	74	93	15	21	193	72	198	111	102	82	26	120	67	763	43	32	22	80	35	30	47	54	14	152	63	71	73	79	30	21	46	5	24	6
165215	7	39	0	5	4	17	0	3	2	2	0	1	43	10	0	3	0	1	5	0	6	13	6	5	23	17	7	7	5	95	5	1	6	5
101927877	15	15	7	8	2	6	11	3	2	6	5	5	7	3	2	5	4	17	14	9	4	6	2	9	4	6	6	1	5	1	1	0	2	1
158056	35	217	0	12	179	159	120	36	31	39	42	70	31	156	44	0	14	148	20	6	56	64	22	105	37	30	29	46	1	148	7	8	3	2
757	75	140	36	53	41	116	103	149	58	49	32	45	103	469	55	10	25	174	56	16	97	98	18	68	90	70	125	32	39	235	38	46	29	18
23042	304	506	156	152	279	793	406	505	172	205	497	155	580	2858	413	121	174	729	128	167	515	305	124	302	223	243	509	292	106	1171	150	286	173	101
60678	5	48	0	10	17	39	42	48	31	19	35	9	106	731	26	21	11	38	16	0	29	44	9	18	26	49	34	49	17	128	11	8	9	18
2740	3	6	5	0	1	0	10	1	3	1	0	5	51	2	6	0	0	3	0	1	4	31	7	5	4	1	0	9	1	45	2	1	0	0
4922	0	0	0	0	0	0	0	1	0	1	0	0	0	0	0	0	0	4	0	0	0	0	0	0	0	0	0	0	0	1	0	0	0	0
8581	0	23	0	0	1	2	0	0	0	0	0	66	0	118	0	0	3	0	0	0	0	0	3	0	0	0	0	0	0	0	0	0	0	1
10821	4	16	0	2	23	17	13	3	7	7	7	6	4	41	3	4	1	3	1	0	7	19	6	12	5	10	8	4	4	170	3	2	2	0
30010	0	0	0	0	1	0	0	1	0	0	0	0	0	0	0	0	1	0	0	0	0	0	0	0	0	0	0	0	0	0	0	0	0	0
100505933	0	0	0	0	1	0	0	1	0	0	0	0	0	2	1	1	0	0	0	0	9	0	0	0	1	0	1	0	0	0	0	0	0	0
9919	160	1695	71	82	721	1431	835	848	420	342	769	362	720	5416	531	161	132	1029	155	217	382	1219	325	735	437	499	611	509	142	3491	181	245	142	172
821	106	433	21	78	230	483	252	1206	481	261	503	275	835	9894	685	348	284	252	122	2	386	283	152	195	438	696	1100	574	171	2654	485	756	326	406
8363	24	0	0	22	42	0	22	52	21	0	25	25	68	564	33	15	18	0	32	0	15	0	0	3	15	40	37	0	0	27	29	13	0	23
26175	100	124	36	60	52	74	57	39	50	52	72	29	102	111	32	7	38	156	142	63	77	21	4	68	47	75	41	44	26	71	49	24	35	26
36	62	65	34	34	24	152	35	97	59	47	21	26	84	983	121	20	24	63	33	32	152	126	60	20	79	106	119	42	38	736	16	79	42	31
80254	17	141	5	7	42	47	100	54	45	26	51	49	78	477	36	13	16	57	44	4	77	73	15	73	47	66	38	38	40	250	26	12	14	21
100216001	0	0	0	0	0	3	0	0	0	0	0	0	0	3	0	0	0	2	0	0	0	0	0	0	0	0	0	0	0	0	0	0	0	0
2122	122	350	9	68	144	513	577	596	306	172	335	420	341	7579	413	67	115	414	141	26	318	684	162	328	601	85	170	250	241	3188	108	94	38	60
79987	0	109	0	3	20	33	15	2	4	0	14	0	37	9	5	3	3	6	7	7	14	64	4	23	35	28	5	10	20	159	13	4	2	34
101928985	0	0	0	0	0	0	0	0	0	0	0	0	0	0	0	0	0	0	0	0	0	0	0	0	0	0	1	0	0	0	0	0	0	0
6511	0	0	0	0	0	0	0	0	0	0	0	0	0	0	0	0	0	0	0	0	0	1	0	0	0	0	0	0	0	1	0	0	0	0
6604	0	35	0	1	33	50	13	8	8	14	12	6	96	16	19	11	4	3	14	0	30	48	4	45	108	35	10	16	40	305	17	26	12	29
10057	50	366	35	116	160	1067	676	667	123	81	1059	238	278	1196	417	38	19	410	121	189	159	840	296	729	684	81	155	390	134	2266	150	146	23	35
55001	34	168	26	67	82	372	240	231	63	46	395	63	181	711	189	72	44	259	76	24	109	327	47	179	45	61	252	149	30	118	47	218	33	29
144481	2	0	0	0	5	3	5	2	1	3	0	4	2	7	1	0	1	3	0	0	0	0	0	8	3	0	2	0	0	6	0	0	0	0
55247	0	12	0	7	21	0	8	9	9	2	8	9	3	160	9	6	7	4	0	0	11	12	6	0	3	30	18	1	1	2	5	31	13	3
23704	185	234	154	132	93	248	138	59	57	58	166	39	156	33	60	31	52	225	252	156	74	92	12	176	67	58	65	107	74	274	59	59	58	42
100873984	0	0	0	0	0	0	0	0	0	0	0	0	0	0	0	0	0	0	0	0	0	5	0	0	0	0	0	0	0	0	0	0	0	0
102723555	0	8	0	0	0	4	0	3	1	0	0	1	0	105	5	0	0	10	0	11	8	11	1	14	0	1	2	0	1	26	0	0	0	0
92017	20	195	5	26	84	201	172	124	56	47	143	57	209	452	67	36	39	212	51	30	100	148	49	163	161	167	48	131	34	626	59	38	25	61
8533	13	0	3	8	19	20	17	62	27	18	34	11	82	456	19	13	8	4	5	0	22	26	5	12	23	74	34	46	17	111	31	40	36	64
642852	14	104	3	5	47	73	26	14	18	25	19	31	37	149	12	4	4	25	1	0	34	66	9	27	22	17	18	24	5	73	3	9	11	12
164091	234	278	160	165	109	309	205	90	85	85	166	58	185	177	67	35	55	319	172	171	159	68	32	160	64	109	179	78	33	260	60	82	34	38
5557	0	1	0	0	2	9	4	13	10	3	7	1	16	94	3	4	2	4	3	0	4	4	1	4	9	11	3	2	2	19	6	0	3	12
147965	70	52	14	22	52	34	66	46	25	24	74	52	56	153	34	15	17	82	14	21	39	30	9	50	43	36	33	34	15	71	16	31	14	17
283994	0	0	0	0	0	0	3	0	0	0	0	0	0	0	0	0	0	0	0	0	0	0	0	0	0	0	0	0	0	0	0	0	0	0
106635525	0	0	0	0	0	3	0	1	0	0	0	0	0	3	0	0	0	0	0	0	0	0	0	0	0	0	0	0	0	0	0	0	0	0
375757	2	20	0	3	12	20	4	13	13	4	3	6	18	67	11	6	0	10	11	0	23	9	3	1	10	13	3	5	10	29	8	6	1	7
51629	114	633	6	60	340	257	258	419	325	161	181	319	252	2134	256	96	84	301	55	16	169	179	95	152	203	206	285	153	76	761	97	159	84	86
286204	5	5	2	0	10	18	13	11	3	8	1	7	3	44	4	1	2	14	2	3	6	6	4	14	1	12	4	0	0	14	1	0	0	1
28227	30	69	5	5	62	28	71	37	63	56	51	72	75	110	18	5	15	49	39	28	52	23	5	60	48	57	28	72	21	126	22	3	2	1
729920	19	73	10	7	32	89	53	29	12	23	61	8	73	129	23	0	14	39	27	39	22	34	8	47	37	13	11	43	9	41	9	6	4	8
492311	1	19	0	4	2	9	9	8	1	9	4	4	44	134	6	7	11	1	0	0	19	10	0	10	8	25	15	15	17	82	24	9	10	47
401427	8	0	0	4	0	4	2	1	5	0	34	0	23	75	16	0	1	14	0	0	13	13	0	7	1	0	4	23	0	39	1	6	0	1
146050	795	875	689	381	390	781	639	242	189	257	356	215	542	542	180	99	184	999	657	686	364	275	66	779	190	245	209	373	141	415	188	127	125	135
15	0	4	0	1	0	4	0	0	0	0	0	2	0	0	0	0	0	0	0	0	0	0	0	0	0	2	0	0	0	0	0	0	0	0
51124	0	0	0	4	20	18	3	19	6	4	32	9	65	408	12	11	8	0	6	0	11	1	8	25	15	23	36	8	15	59	9	25	1	26
115992	40	194	0	17	107	118	61	36	54	44	48	34	55	100	15	17	17	70	80	15	79	59	8	105	65	163	56	113	40	163	32	19	9	23
84319	7	18	6	6	8	17	20	39	25	10	2	28	12	317	8	12	5	16	3	0	15	13	7	28	21	22	12	12	6	56	2	10	8	9
92255	8	45	1	8	18	55	21	58	12	13	30	9	36	689	48	6	8	15	5	0	35	15	16	7	25	40	60	13	2	268	30	23	16	15
100126270	0	0	0	0	0	0	0	0	0	0	0	0	0	3	0	0	0	0	0	0	1	0	0	0	0	0	0	0	0	4	0	0	0	0
9910	287	745	180	201	205	681	398	413	207	219	260	143	617	1661	303	92	152	581	315	249	494	375	113	513	247	543	538	324	121	952	184	226	106	116
58496	2	83	0	1	17	19	9	33	17	6	0	5	4	110	7	0	0	9	0	0	20	17	6	2	3	10	22	0	0	64	1	1	0	0
10739	0	0	0	0	0	0	0	0	0	0	0	0	0	1	0	0	0	0	0	0	0	0	0	0	0	0	0	0	0	4	0	0	0	0
134391	0	0	0	0	0	0	0	1	1	0	3	1	0	10	0	0	0	0	0	0	0	0	0	0	0	2	1	0	0	0	0	0	0	0
6732	57	293	9	33	198	138	194	410	279	205	117	206	124	2603	208	59	71	177	17	20	157	66	50	101	84	156	235	82	18	208	57	127	41	57
100132169	5	14	25	29	8	18	27	3	0	12	11	7	36	10	11	7	7	35	25	32	12	3	0	8	12	8	9	10	6	7	12	3	9	12
101929095	0	0	0	0	0	3	0	0	0	0	0	0	0	0	0	0	0	0	0	0	2	0	0	0	0	0	0	0	0	5	0	0	0	1
2249	0	0	0	0	0	0	0	0	0	0	0	0	0	0	0	0	0	0	0	0	0	0	1	0	0	0	0	0	0	0	0	0	0	0
60509	14	90	1	22	26	59	59	63	50	37	39	24	151	370	18	12	27	80	38	10	41	63	19	29	75	40	46	50	33	285	50	43	22	51
84217	0	4	0	1	0	7	9	5	0	0	6	4	2	49	0	0	1	9	0	0	4	18	0	1	3	0	1	0	0	10	0	2	0	0
85441	348	1662	172	367	1402	1199	648	388	313	190	381	340	368	1118	350	158	94	974	257	240	201	708	131	855	136	244	422	276	69	902	131	226	136	108
138639	7	36	2	7	35	74	37	29	13	9	45	19	10	259	27	14	3	39	6	19	25	101	18	47	28	15	27	39	9	152	22	7	1	13
85378	109	1057	34	60	362	426	490	274	269	224	222	286	206	657	197	33	94	503	85	49	341	260	89	390	215	276	237	250	98	1039	86	79	47	18
79901	6	26	0	42	8	194	5	177	21	10	40	7	314	607	129	79	69	49	22	0	214	76	37	30	126	133	442	78	79	398	76	288	97	170
54328	0	27	0	0	8	13	7	1	2	2	0	1	2	38	1	0	1	9	0	0	2	21	5	0	5	6	2	0	0	26	0	0	0	1
266812	1	21	0	2	3	15	0	5	1	6	4	2	0	40	8	2	0	4	0	0	6	3	0	2	3	16	15	15	2	33	8	4	3	7
1390	43	50	1	4	44	35	15	13	11	11	14	7	53	59	6	10	11	10	5	0	15	14	3	28	20	28	9	19	17	59	10	9	13	21
129531	1	6	0	0	15	16	23	16	11	11	18	16	24	117	15	2	5	25	0	0	21	6	6	3	14	12	10	30	0	52	6	4	2	4
56145	0	0	0	0	1	7	0	0	0	1	0	0	0	1	0	0	0	0	0	0	3	0	3	0	0	2	0	0	0	6	3	0	0	0
10509	67	258	16	146	271	471	478	634	123	133	176	210	139	2084	587	70	51	474	57	39	193	312	85	253	111	181	606	76	47	337	57	253	60	35
26059	0	7	0	0	0	11	0	0	0	0	0	0	9	2	0	0	0	0	0	0	5	2	0	4	11	2	4	0	9	40	0	0	1	0
171546	5	20	14	11	5	29	13	33	15	11	26	8	63	207	13	10	6	13	13	8	8	0	0	6	23	29	15	17	13	67	16	43	19	16
440970	50	108	23	32	26	22	45	16	8	32	32	10	62	15	11	2	13	58	22	34	21	2	1	51	14	18	20	11	5	11	12	11	15	18
54476	84	316	63	57	146	266	156	175	122	78	103	125	210	1209	104	40	41	256	79	98	142	187	78	177	124	250	111	120	41	520	67	69	40	63
1652	4	19	0	3	22	0	24	29	5	21	51	14	40	545	26	8	6	4	20	0	15	0	0	23	18	26	26	0	11	276	16	59	12	3
1939	14	52	7	21	80	88	68	102	83	62	67	89	135	507	48	37	30	84	54	3	82	56	27	49	89	90	52	69	38	300	46	43	38	30
3479	355	375	279	251	189	442	308	107	93	119	273	93	345	93	132	89	144	385	290	289	162	121	22	406	160	227	130	280	84	197	185	164	110	149
346606	484	577	316	454	286	683	487	234	148	172	279	120	381	320	244	91	128	622	561	325	486	165	52	484	140	253	413	295	149	147	136	206	123	115
55716	9	85	0	14	43	103	62	23	26	19	4	6	11	85	16	4	1	66	4	0	34	47	20	49	10	33	52	27	11	84	16	7	4	7
220	3	31	0	0	28	43	11	9	37	7	11	7	175	37	8	21	11	18	13	0	29	20	3	31	57	41	13	10	30	33	39	20	31	85
84962	5	50	0	2	14	2	4	8	15	20	2	10	25	98	4	1	6	6	0	0	3	14	4	7	6	2	2	0	10	101	3	0	1	3
153769	120	386	39	107	493	1170	1651	1085	323	296	1283	683	361	1507	533	84	128	890	154	162	790	723	181	1448	865	97	430	775	183	1739	180	222	33	35
4267	2863	3388	2058	1903	1623	3142	2629	1171	929	1184	1720	926	2703	2876	1129	575	1010	4015	3094	2183	1633	891	165	3079	1163	1358	1034	1518	767	1341	1054	897	937	916
51	310	452	191	237	174	989	435	486	133	125	509	161	504	2603	458	123	127	869	270	366	456	357	85	475	269	230	503	205	152	909	159	570	178	148
644619	0	0	0	0	0	0	5	7	0	2	6	0	0	8	0	0	2	0	4	0	3	0	0	0	2	2	0	0	0	23	0	0	2	3
8609	32	306	3	12	131	152	39	90	80	96	145	34	146	320	31	30	40	107	57	10	102	255	54	120	106	123	93	129	40	301	54	23	18	31
10426	11	127	0	12	21	45	47	70	40	19	38	33	78	516	44	20	18	44	0	0	47	52	22	49	35	70	52	31	7	225	20	50	16	48
84267	40	35	12	41	14	59	39	43	22	36	15	20	68	272	32	22	17	55	5	16	34	23	4	25	25	25	44	35	10	49	15	26	22	39
5914	44	296	8	61	225	323	186	166	90	108	241	95	193	664	172	70	77	149	57	13	196	157	49	155	106	141	252	115	43	313	52	190	59	59
292	35	38	6	64	77	179	75	452	162	98	262	100	273	3217	399	160	126	43	106	22	249	84	57	71	279	291	473	153	122	1085	149	579	201	222
23541	12	23	11	8	10	73	26	56	13	18	12	22	18	140	13	13	5	40	0	8	49	38	23	29	16	22	108	18	1	137	7	17	12	14
100288748	49	80	30	31	26	64	61	25	17	18	38	22	45	71	37	18	16	48	48	33	30	20	1	52	30	23	33	37	7	35	20	21	25	11
100287175	0	0	0	0	0	0	3	0	0	0	0	0	0	0	0	0	0	0	0	0	0	0	0	0	0	0	0	0	0	2	0	0	0	0
1038	20	42	0	38	67	138	69	263	86	75	266	44	2192	28	103	82	131	30	187	0	343	533	45	191	912	446	118	682	747	1676	747	262	292	887
112694756	1	21	8	0	25	7	21	18	21	10	15	10	28	238	13	16	2	1	0	8	33	5	0	0	13	17	2	46	0	26	10	48	5	8
84771	9	19	0	0	3	7	3	9	4	5	0	1	3	65	0	6	1	13	0	0	0	3	2	7	0	0	2	0	0	21	2	0	0	0
283537	5	10	5	2	10	138	6	39	13	10	0	0	11	349	35	14	5	3	0	0	43	1	22	3	10	40	176	0	3	21	12	36	19	16
93663	6	91	0	10	43	98	30	115	40	46	46	47	138	403	77	32	27	38	21	10	124	162	30	31	165	77	77	52	40	816	61	52	31	31
169166	0	0	0	0	0	0	1	0	0	0	0	0	0	0	0	0	0	0	3	0	0	0	0	0	0	0	0	0	0	0	0	0	0	0
10542	0	0	0	3	17	22	23	33	16	23	44	6	38	290	21	15	13	0	17	0	9	4	1	0	18	41	21	15	21	48	28	42	14	19
4947	18	23	3	6	27	35	34	50	39	25	50	25	89	307	33	17	21	38	16	5	43	31	13	22	54	103	54	62	36	161	45	67	39	72
11016	24	84	4	35	38	233	39	247	111	94	245	41	371	1476	119	56	66	66	39	7	110	450	98	62	107	176	156	120	77	889	75	104	58	91
84146	24	140	4	8	34	60	41	129	53	44	61	31	163	1357	82	16	29	79	24	9	58	83	32	39	72	181	102	103	42	380	64	85	38	66
51313	3	23	0	6	20	28	0	19	21	12	29	8	114	40	12	17	10	4	28	0	14	28	5	16	51	38	11	37	31	125	54	24	35	53
5909	34	448	11	16	40	184	102	119	69	66	31	99	202	230	66	10	95	131	188	22	307	203	20	111	1272	57	65	91	296	4745	92	38	17	16
102723854	12	51	30	18	3	38	117	83	23	3	2	4	8	48	8	0	7	27	6	1	4	2	0	8	5	7	7	4	0	4	0	0	2	0
4354	0	4	2	48	17	79	16	51	27	18	24	2	71	14	34	42	5	73	11	0	116	11	5	15	20	89	242	39	20	58	33	70	44	31
3846	1	0	0	0	1	0	1	1	0	1	0	0	0	4	1	0	0	14	0	0	3	2	0	0	0	1	0	0	0	1	0	0	0	0
54491	90	134	38	51	51	106	109	116	55	86	64	34	178	218	73	29	41	178	78	43	75	36	14	90	48	63	86	93	31	51	50	67	34	46
26018	78	368	10	10	150	148	194	62	192	141	63	25	189	401	74	9	30	218	52	18	239	220	47	175	339	137	105	126	81	2235	43	18	27	15
196883	17	259	9	14	119	148	110	18	22	11	103	20	57	32	11	8	11	114	40	6	40	75	9	120	37	30	21	49	10	86	17	7	4	1
140801	1	0	0	0	0	0	3	2	0	0	0	1	0	12	0	0	1	3	1	4	1	0	0	0	0	0	0	1	0	0	0	1	2	0
221416	1	92	2	2	67	19	28	23	15	13	1	16	0	66	19	3	10	7	1	16	4	0	0	10	0	9	39	11	0	0	1	52	1	0
165140	21	68	0	11	25	61	34	28	27	26	19	19	4	40	22	11	13	73	0	11	81	10	13	29	7	18	39	18	5	21	4	17	10	9
83860	16	132	3	15	52	99	84	67	49	25	47	57	109	225	46	12	34	78	38	0	66	77	29	93	75	92	32	50	48	268	19	29	23	26
104472714	10	74	0	9	21	113	60	31	13	25	0	34	10	166	53	0	14	47	0	14	75	57	34	31	19	24	61	17	9	90	3	1	5	4
84626	18	346	9	13	73	141	25	13	24	7	24	1	117	102	1	3	3	8	31	30	23	43	10	46	51	48	18	27	14	176	15	11	3	6
140838	2	19	0	8	2	0	2	17	8	3	3	6	23	109	2	6	2	0	0	0	14	6	1	4	2	13	2	0	1	23	3	9	14	10
3570	73	149	44	105	153	312	148	217	35	42	259	32	190	95	69	45	38	158	85	70	162	220	47	178	89	133	217	123	23	107	42	60	42	52
84904	225	416	141	222	151	338	298	101	81	88	162	64	261	407	89	41	75	392	282	208	156	106	17	282	106	103	112	133	43	153	62	57	61	34
4277	0	61	0	1	35	10	7	22	11	10	5	3	6	169	8	11	7	11	6	7	14	9	5	14	4	52	25	22	2	16	7	10	7	17
130132	110	170	110	61	67	117	114	53	39	58	90	46	144	96	43	36	34	159	84	72	93	48	10	131	77	54	46	84	65	68	46	42	33	57
199899	3	8	0	1	2	3	2	1	0	1	0	1	4	2	0	0	0	2	13	0	3	1	1	1	1	3	0	0	0	2	1	0	0	1
100861553	0	0	0	0	0	0	0	0	0	0	0	0	0	0	0	2	0	0	0	0	0	0	0	0	0	0	0	0	0	0	0	0	0	0
83998	28	4	7	370	199	880	784	5594	71	107	24	526	7	4630	6459	436	649	598	5	6	169	5	43	45	2	237	1183	22	0	9	170	4029	146	50
55135	2	30	3	6	20	17	31	18	28	11	8	26	10	102	15	0	3	42	4	10	19	10	0	11	23	20	11	8	13	28	5	10	1	5
55697	73	265	18	35	149	246	266	255	170	124	144	150	143	611	117	50	61	285	71	25	183	180	52	273	162	213	143	207	45	423	57	84	44	54
59348	1	20	0	7	13	35	13	25	9	18	9	1	23	25	10	12	5	17	4	0	26	24	17	17	14	28	20	27	7	86	7	16	1	13
554206	2	12	0	1	2	1	3	0	4	4	2	1	4	7	0	0	0	5	0	0	0	0	0	5	0	1	0	3	0	5	0	0	0	0
5796	237	784	54	112	277	546	521	543	214	219	137	229	314	5428	419	42	98	761	118	71	647	474	146	208	289	171	458	143	52	1496	81	183	70	71
6202	114	56	12	102	234	282	143	619	425	247	543	168	1423	3547	408	318	337	130	250	29	350	172	125	212	463	897	366	767	328	1115	588	736	361	818
28316	0	12	0	0	0	0	0	0	0	0	0	0	0	3	0	0	0	0	0	0	1	0	0	0	3	0	0	0	2	7	0	0	0	0
197131	10	61	0	5	16	53	32	105	28	23	29	9	68	728	67	4	15	39	2	0	66	56	32	13	41	114	118	43	14	293	33	37	23	13
84707	0	0	0	2	0	0	0	2	3	0	0	0	7	0	1	0	0	0	0	0	0	5	0	5	1	2	1	3	1	10	0	0	0	0
388714	0	1	0	0	0	33	8	1	0	3	2	0	9	5	1	0	0	20	0	0	3	11	4	5	1	4	1	0	0	261	0	0	0	0
4045	2	40	0	8	14	25	12	122	5	6	1	3	51	878	26	14	16	0	20	0	12	34	15	25	20	45	5	5	19	55	21	15	16	27
29942	0	0	0	2	0	0	1	0	0	2	0	0	2	0	0	0	0	0	0	0	0	5	1	0	1	1	3	0	1	4	1	0	1	2
9633	21	21	2	0	52	5	12	11	14	9	0	22	6	130	4	3	2	15	11	5	3	6	5	7	4	6	7	6	1	16	1	2	5	1
2118	34	98	7	13	146	21	53	35	154	69	7	101	16	338	21	8	65	47	5	3	68	12	2	21	18	37	25	18	3	30	4	7	11	14
84839	0	0	0	0	0	0	1	0	0	0	0	0	0	0	4	0	0	2	0	0	0	0	0	0	0	2	0	0	0	4	0	1	0	0
554279	0	0	0	0	0	0	0	0	0	0	0	0	0	1	0	0	0	0	0	0	0	0	0	0	0	0	0	0	0	3	0	0	0	0
81693	283	50	29	91	177	231	364	159	122	99	75	347	204	603	243	53	144	494	35	24	398	45	8	125	39	61	207	64	36	56	29	147	38	20
219988	51	209	7	64	159	308	305	373	200	119	162	182	185	2181	197	93	93	303	47	45	234	310	84	210	146	218	298	111	39	483	76	153	64	85
145942	0	0	0	0	0	0	0	0	0	0	0	0	0	0	0	0	0	0	0	0	0	0	0	0	0	0	0	0	1	2	0	0	0	0
23089	0	20	0	0	49	9	0	1	0	2	8	1	90	399	1	4	4	21	9	0	10	18	6	21	19	38	2	20	27	91	25	5	12	22
440026	2258	2418	1281	1384	1125	2162	1687	778	682	736	1226	542	2084	1204	615	324	625	2797	2288	1604	1189	412	61	2102	671	960	841	1036	459	1100	750	547	524	496
4643	56	237	9	120	256	442	376	766	156	121	249	253	179	4505	532	126	105	409	22	39	262	254	62	229	149	208	359	169	17	359	79	281	67	63
93654	0	14	0	0	1	4	3	8	2	3	0	0	0	49	1	0	0	2	0	0	0	0	1	0	1	0	0	0	0	18	0	1	0	0
29761	32	240	4	21	131	191	185	151	73	52	60	98	147	823	144	38	56	147	64	6	145	148	49	91	130	169	131	86	43	628	52	111	29	51
110806285	0	0	0	0	0	4	0	0	0	0	0	0	0	4	0	0	0	0	0	0	1	1	0	0	0	0	1	0	0	7	0	0	0	0
442075	47	176	36	18	111	59	108	65	99	55	47	115	48	504	16	6	12	107	75	45	52	92	14	69	34	59	44	114	22	67	25	18	15	10
27044	84	684	45	66	242	646	349	744	367	195	259	225	362	4593	311	103	132	444	68	49	277	419	142	335	264	340	431	299	92	1650	173	212	115	155
10613	18	28	0	16	41	79	46	74	37	29	38	33	51	730	78	29	6	52	19	10	47	86	20	33	31	29	112	43	12	131	14	71	15	13
9028	3	23	6	2	8	6	13	3	11	9	5	7	10	26	0	0	1	12	6	12	7	13	2	16	2	0	10	18	7	65	1	4	0	0
55313	70	92	27	51	63	125	116	108	71	58	61	63	136	347	86	38	46	137	39	56	124	58	16	77	68	107	131	66	28	225	60	47	47	37
100131454	0	1	0	0	0	2	1	1	0	2	0	5	0	16	2	0	1	0	0	0	0	0	0	0	2	0	0	0	0	23	0	1	0	0
5908	880	1069	580	656	477	976	923	509	360	406	761	305	1109	1944	444	288	306	1152	993	594	560	286	71	1070	333	674	529	584	229	633	464	463	397	407
653190	12	26	0	11	4	95	31	22	17	8	0	5	0	47	16	0	4	162	0	8	107	0	14	20	1	7	74	7	0	79	3	11	3	5
55138	0	0	0	0	15	9	2	13	2	0	4	1	4	2	0	0	1	9	5	1	2	8	1	4	0	3	4	6	0	29	1	0	0	0
64342	16	43	5	5	34	54	59	53	18	26	82	23	76	245	32	16	18	47	7	2	35	55	10	45	44	30	32	46	14	182	28	43	4	10
101928203	0	0	0	0	0	0	0	0	0	0	0	0	0	0	0	0	0	0	0	0	0	0	0	0	1	2	0	0	0	1	0	0	0	0
54039	1	8	0	2	21	5	2	3	6	5	4	0	12	5	4	9	3	9	9	0	5	9	5	19	7	20	6	25	2	35	4	6	9	10
401398	0	0	0	0	0	4	2	0	0	0	0	0	2	2	0	2	1	0	0	0	0	0	0	0	0	0	0	0	0	0	0	0	1	2
221481	0	7	0	0	1	0	0	0	1	0	0	0	0	0	0	0	0	0	0	0	0	1	0	0	0	0	0	0	0	1	0	0	0	0
5935	259	404	143	163	207	475	311	493	233	182	439	135	516	2081	262	161	174	559	266	227	255	209	71	331	213	379	322	243	126	573	258	269	157	178
147670	703	622	529	553	376	562	625	264	251	250	615	145	709	197	226	202	273	1021	748	532	374	157	16	832	327	317	243	479	153	344	326	202	219	180
63979	0	58	5	0	19	15	15	15	14	9	9	11	5	622	3	8	4	7	0	0	9	18	14	6	8	22	15	10	1	49	8	5	11	11
100133315	0	19	0	0	10	14	11	3	5	2	0	3	0	21	2	0	1	4	0	0	5	2	2	13	5	9	2	0	0	32	1	1	0	0
283177	15	31	0	1	8	18	17	4	3	31	3	2	4	71	7	0	6	73	0	0	24	32	3	24	14	7	14	4	1	123	4	0	2	0
100873985	13	67	14	5	39	60	38	13	18	13	6	11	2	71	19	4	6	49	10	0	22	20	3	32	7	11	38	19	2	24	6	4	2	1
791115	0	0	4	0	0	0	0	0	0	0	0	0	2	0	0	0	0	0	0	0	0	0	0	5	0	10	0	0	0	0	0	0	0	0
285242	0	10	0	0	0	0	0	0	0	0	0	0	0	1	0	0	0	0	0	0	1	0	0	0	0	0	0	0	0	3	0	0	0	0
55187	81	1174	27	128	181	1074	543	958	312	205	260	210	407	4388	668	90	68	846	70	62	655	1086	370	319	472	560	871	259	73	3059	120	269	90	92
81622	46	243	12	38	141	163	192	114	74	41	62	116	52	588	113	25	29	98	21	34	104	130	24	120	39	100	92	63	15	189	36	47	40	18
728378	0	127	0	1	1	0	1	0	0	1	0	0	0	20	0	0	0	1	0	0	0	4	1	0	0	6	1	0	2	11	0	0	0	3
1737	9	95	1	7	33	71	46	214	90	55	34	35	108	1304	87	28	31	71	23	3	75	57	25	36	73	68	130	43	37	237	34	104	53	34
100216479	22	24	11	14	7	9	24	6	5	8	22	10	29	18	12	4	4	36	32	9	6	16	7	15	13	12	13	6	7	40	1	10	7	8
101929222	0	0	0	0	0	0	0	0	0	0	0	0	0	0	0	0	4	0	0	11	0	0	0	0	1	0	0	0	0	0	0	0	0	0
285505	0	6	0	0	47	0	14	11	47	22	3	20	9	9	3	2	0	0	0	0	6	55	7	5	16	10	3	2	6	34	10	3	3	12
2931	27	90	21	42	92	147	132	310	121	106	164	102	171	1148	195	93	73	129	18	0	113	109	51	110	109	145	245	98	42	336	78	171	54	95
101929693	7	45	0	3	21	32	21	13	4	0	30	7	25	30	12	8	4	7	10	2	25	16	1	30	5	8	8	19	7	11	4	5	0	13
8521	10	12	0	0	1	1	4	2	5	1	0	0	4	1	2	0	0	5	0	4	0	0	0	8	3	0	1	8	0	5	0	0	0	0
51097	12	34	0	12	30	44	29	66	18	27	12	43	24	420	31	7	18	48	1	1	28	9	4	14	44	22	71	25	12	89	4	23	19	26
1416	43	97	24	17	68	79	63	79	59	44	44	55	104	414	40	5	15	80	18	20	85	42	18	61	52	53	59	25	25	188	17	34	18	13
283237	4	20	4	6	35	30	47	34	26	13	29	7	52	281	15	3	8	53	3	0	27	29	4	7	25	34	39	40	3	151	20	16	12	9
2054	258	320	191	190	123	299	233	83	89	87	159	82	309	161	94	89	67	343	336	182	104	141	24	243	116	205	115	174	102	237	93	109	80	99
55294	65	333	35	109	256	270	317	229	134	106	380	240	328	520	194	189	61	263	131	48	235	146	49	456	278	331	183	353	96	541	223	139	146	156
101927217	0	0	0	0	3	0	1	1	1	2	0	1	3	5	4	0	0	3	0	0	1	0	0	0	1	0	0	0	0	2	0	0	1	0
79630	0	17	0	2	5	2	2	11	2	7	10	1	10	17	4	9	7	4	0	9	9	0	0	1	2	9	3	24	7	9	4	9	2	10
8985	69	570	23	33	209	180	267	339	150	77	123	204	95	1855	219	65	39	242	40	21	158	128	19	169	69	69	250	126	24	297	62	102	51	25
170850	0	0	2	0	2	3	0	0	0	0	1	0	0	1	0	2	0	0	0	0	1	0	0	0	2	0	0	0	0	1	0	0	0	0
26188	0	0	0	0	0	0	0	0	0	0	0	0	0	1	0	0	0	0	0	0	1	0	0	0	0	0	0	0	0	1	0	0	0	0
8820	0	0	0	0	0	3	0	0	0	0	0	0	0	3	0	0	0	11	2	0	0	0	0	0	1	0	0	0	0	0	0	0	0	0
26254	0	0	0	0	0	0	0	2	0	0	0	0	0	0	0	0	0	0	0	0	0	0	0	0	0	0	0	0	0	0	0	0	0	0
56984	7	0	0	3	6	7	6	39	17	16	28	10	53	263	18	14	18	9	6	0	27	20	5	5	18	28	28	22	11	41	38	55	20	19
8882	186	357	100	99	163	278	156	193	115	112	138	108	282	808	132	55	87	320	112	154	161	98	23	249	94	159	142	104	74	279	65	70	68	66
84441	19	297	3	19	77	120	89	98	70	65	42	71	219	636	139	17	45	71	34	0	84	129	47	61	91	220	64	118	82	314	99	56	49	91
10627	9	75	4	32	84	52	61	286	87	78	477	48	457	1699	252	168	89	37	54	0	123	70	17	89	115	239	217	257	79	204	166	360	110	132
4809	11	18	0	13	32	15	22	92	54	29	113	25	143	681	40	40	31	12	14	0	24	22	13	11	30	83	40	81	35	179	45	40	28	61
100422737	0	0	0	0	0	0	0	2	0	0	0	0	0	3	0	0	0	8	0	0	0	0	0	0	1	0	0	0	1	6	0	0	0	0
342357	10	32	0	5	12	20	28	6	12	5	13	10	40	169	10	11	6	27	5	0	18	12	3	6	9	13	13	24	6	80	4	2	1	9
11067	43	192	2	10	38	99	58	132	84	80	51	114	198	121	87	51	42	221	41	3	86	105	32	89	155	168	65	141	65	995	37	60	52	16
653505	0	0	0	0	0	2	0	0	0	0	0	0	0	1	0	0	0	2	0	0	0	0	1	0	0	0	0	0	0	0	0	0	0	0
100526773	0	0	0	0	0	5	0	0	0	0	0	0	0	0	0	1	0	0	6	0	0	0	0	0	0	0	0	0	0	0	0	0	0	0
101927143	0	1	0	1	0	0	0	1	0	1	0	0	18	1	1	0	1	2	1	0	0	1	0	4	2	6	0	7	0	2	0	1	0	0
6307	107	257	57	76	54	222	113	141	79	93	117	45	76	389	170	30	33	198	102	92	84	110	32	151	49	98	204	123	37	120	61	183	41	32
8471	0	0	0	0	0	36	0	0	0	0	0	0	0	0	0	1	0	0	5	0	0	65	11	5	2	5	0	11	4	9	0	0	0	0
57393	0	0	0	0	0	0	0	0	2	0	0	0	10	7	0	1	0	0	0	0	0	4	0	0	2	0	0	0	0	19	0	0	0	0
653268	0	11	0	0	11	18	8	7	11	6	0	2	0	17	9	0	0	6	0	0	12	5	2	0	9	20	24	0	0	35	0	1	0	0
6191	391	214	38	313	643	452	527	1010	712	502	978	283	3482	7473	722	522	539	329	755	49	715	331	132	416	830	1491	624	1197	542	2539	1372	1305	631	1175
57477	239	387	125	103	134	258	213	123	98	104	178	76	257	113	97	28	73	345	166	199	112	80	18	283	64	66	74	108	32	135	75	44	51	70
340602	1	6	0	5	1	1	7	0	1	0	3	0	2	0	0	2	0	0	0	0	8	0	0	7	2	12	0	5	0	5	1	0	0	0
8555	60	160	11	35	111	129	87	129	91	91	122	62	128	774	128	32	32	138	36	26	127	123	36	101	109	77	133	109	56	242	49	100	29	56
94101	2021	2202	1329	1149	860	2075	1799	729	664	759	1482	603	1909	890	677	315	586	2686	2040	1727	1145	472	79	2071	708	775	720	1110	551	999	704	522	526	512
54065	0	17	0	0	0	0	0	0	0	0	0	0	0	0	0	0	0	0	0	0	9	14	0	15	0	15	0	0	0	0	0	0	0	0
28234	0	0	0	0	0	0	0	0	0	0	0	0	0	2	0	0	0	0	0	0	0	0	0	0	0	0	0	0	0	0	0	0	0	0
8417	36	104	14	34	92	201	109	180	56	63	124	64	214	1042	159	40	36	105	42	33	146	71	37	94	111	265	179	105	27	317	62	146	49	83
29999	0	0	0	0	2	0	2	0	0	0	1	0	0	1	0	0	0	0	0	0	0	1	0	0	0	0	0	0	0	0	0	0	0	2
645202	852	1018	648	514	430	1038	765	306	265	304	547	258	916	287	200	108	202	1104	1055	903	434	266	47	1036	253	318	293	394	223	371	301	178	201	242
101929329	0	0	0	0	0	1	0	0	0	0	0	1	0	0	0	0	0	0	0	0	0	0	0	0	0	2	0	0	0	0	0	0	0	0
440993	4	18	0	12	5	22	27	22	11	18	13	10	26	66	5	3	0	35	18	1	28	12	9	54	23	11	14	1	1	92	11	5	4	0
126321	48	198	7	9	155	96	78	88	96	45	27	80	77	508	47	6	17	86	12	5	27	88	27	45	26	64	47	28	15	280	17	3	13	10
2295	5	21	1	8	8	39	15	25	9	11	33	5	211	28	15	33	14	2	3	29	34	25	14	20	64	35	13	29	45	104	34	35	30	66
145376	5	3	0	0	0	5	4	13	4	2	14	2	6	104	5	1	3	4	0	0	11	5	4	7	12	0	3	3	0	21	4	3	0	7
3839	10	50	4	24	48	55	52	93	44	25	94	21	95	833	67	39	49	44	29	35	50	63	26	35	44	110	73	54	22	171	53	66	51	81
442191	0	0	0	0	0	0	0	0	0	0	0	0	0	0	0	0	0	0	0	0	2	0	0	0	0	0	0	0	0	0	0	0	0	0
6275	5	20	0	13	12	22	22	28	10	17	51	16	112	192	26	29	28	11	5	6	31	7	3	7	34	58	19	97	18	27	65	64	25	50
101928042	0	0	0	0	2	0	0	0	0	0	0	0	0	4	0	0	0	0	0	0	1	0	0	0	0	0	0	0	0	0	0	0	0	0
400728	2	11	0	0	6	7	31	9	2	4	3	2	1	57	4	0	3	10	0	0	15	2	6	8	6	4	2	2	1	54	0	1	0	1
110006323	336	1382	56	78	485	526	945	336	584	449	197	509	355	567	197	31	153	982	199	66	358	251	51	593	345	287	239	412	90	1062	76	44	30	31
25930	52	516	26	51	341	359	304	446	215	160	415	304	259	2140	218	85	58	290	89	38	242	243	45	272	177	167	195	221	54	669	72	123	61	39
100874113	4	3	0	1	3	4	0	4	1	4	3	2	0	72	1	0	1	4	0	6	1	0	2	1	1	4	4	2	1	8	0	2	0	1
55904	119	817	14	75	484	903	1010	775	378	289	429	785	795	5982	640	172	205	643	156	80	771	1195	399	708	488	720	600	498	252	2077	265	299	168	280
55339	28	246	10	22	107	204	150	236	152	112	94	78	182	1775	164	47	38	142	27	4	158	144	56	70	97	233	177	94	39	679	53	79	43	75
80218	18	49	5	15	23	75	54	242	79	38	133	38	157	4154	83	57	43	34	16	17	68	45	24	35	57	157	124	117	39	277	81	111	55	81
10946	39	129	13	24	68	62	78	138	87	72	46	111	130	854	68	28	53	65	45	7	121	56	24	51	99	130	93	67	65	246	53	42	43	48
105682749	0	0	0	0	0	0	0	0	0	0	0	0	0	0	0	0	0	0	2	0	11	0	0	0	0	3	4	0	0	0	0	0	0	0
644672	0	0	0	0	0	0	0	0	0	0	0	0	0	0	0	0	0	0	0	0	0	0	0	0	0	0	0	0	0	1	0	0	0	0
728158	0	6	0	0	0	2	0	0	0	0	0	0	0	0	0	0	0	0	5	0	0	0	0	0	0	4	0	0	0	0	0	0	0	0
8996	23	124	0	9	29	46	45	46	39	39	19	47	36	116	28	6	11	57	21	2	33	78	25	48	43	16	26	18	19	120	10	10	6	3
6252	16	35	0	0	10	21	7	9	9	7	26	3	31	1	2	3	3	5	0	0	6	50	4	28	5	7	1	12	0	30	10	4	4	0
23258	11	210	1	18	98	77	27	9	63	24	11	37	139	171	19	28	17	46	57	16	39	71	14	60	91	115	12	62	37	425	52	17	23	52
[truncated: 21,494 more rows]

## Sheet: Table S3
Supplementary Table 3: List of differentially expressed genes between tumor and adjacent tissue from 17 patients
Gene	baseMean	log2FoldChange	lfcSE	stat	pvalue	padj	Up_Down
PCAT6	8.17381	1.88709	0.458954	4.11173	3.93e-05	0.008871	up
CCAT1	34.244	2.66904	0.516583	5.16672	2.38e-07	0.000254	up
MUC12	2168.19	3.91501	0.777282	5.03679	4.73e-07	0.000397	up
HOXA10-AS	2.25426	4.31951	1.00273	4.30775	1.65e-05	0.005236	up
MSLN	109.047	3.30527	0.687839	4.8053	1.55e-06	0.000981	up
LINC01819	13.4867	2.68721	0.563375	4.76985	1.84e-06	0.00114	up
SEPTIN9-DT	3.32004	2.27508	0.631296	3.60382	0.000314	0.030822	up
ADCY3	60.5367	1.09288	0.265009	4.12394	3.72e-05	0.008578	up
KRT7-AS	3.13477	3.16665	0.882112	3.58986	0.000331	0.031596	up
RMI2	4.0782	1.76613	0.468537	3.76946	0.000164	0.021234	up
NOXO1	5.165	2.49417	0.639815	3.89828	9.69e-05	0.014875	up
ANKRD13B	25.5718	1.37751	0.402723	3.42048	0.000625	0.045605	up
PLK3	62.7784	1.40143	0.371749	3.76984	0.000163	0.021234	up
COL7A1	126.323	1.47582	0.389563	3.78839	0.000152	0.020472	up
KRT80	8.02246	4.83245	0.675342	7.15555	8.33e-13	3.26e-09	up
CAPN12	18.78	1.93875	0.56711	3.41864	0.000629	0.045631	up
LRATD1	235.849	1.5103	0.445843	3.38752	0.000705	0.048941	up
EPHA2	293.558	1.45311	0.371878	3.90748	9.33e-05	0.014606	up
EPHB2	104.316	2.12718	0.486489	4.37251	1.23e-05	0.004307	up
EPHB4	119.719	1.17491	0.273894	4.28965	1.79e-05	0.005321	up
ETV4	34.5117	1.69749	0.394682	4.30089	1.7e-05	0.005258	up
EVPL	248.134	1.07028	0.299548	3.57296	0.000353	0.032965	up
MAPK15	11.1533	2.8079	0.619559	4.5321	5.84e-06	0.002744	up
FOXC1	10.1261	1.79079	0.442515	4.04685	5.19e-05	0.010442	up
BOP1	90.3464	1.41862	0.310243	4.57262	4.82e-06	0.002357	up
TRIM29	23.7774	2.78344	0.564319	4.93239	8.12e-07	0.00065	up
ARHGAP8	134.293	1.61048	0.436687	3.68794	0.000226	0.025579	up
ATP6V1C2	8.21212	3.49447	0.743608	4.69934	2.61e-06	0.001533	up
POC1A	10.2266	1.46321	0.403885	3.62284	0.000291	0.029505	up
AMH	4.39309	2.36531	0.669009	3.53554	0.000407	0.035276	up
GJB3	15.3436	2.52563	0.49377	5.115	3.14e-07	0.00032	up
FAM83H	392.567	1.15974	0.258844	4.48046	7.45e-06	0.003181	up
GRIN2D	65.4391	1.82654	0.491363	3.7173	0.000201	0.023618	up
CXCL1	45.0354	2.17894	0.64183	3.39488	0.000687	0.048147	up
CXCL3	34.2692	2.77435	0.545602	5.08493	3.68e-07	0.000346	up
HMGA1	478.598	1.22443	0.326189	3.75375	0.000174	0.021769	up
HOXB8	16.4624	3.14945	0.881837	3.57147	0.000355	0.032965	up
DYNLT4	5.58876	2.18934	0.645519	3.3916	0.000695	0.048438	up
TLR8-AS1	2.99077	4.13032	1.03641	3.98523	6.74e-05	0.012085	up
AREG	16.5943	2.07824	0.489657	4.24428	2.19e-05	0.006133	up
KCP	14.9394	1.96856	0.531586	3.70318	0.000213	0.024518	up
AGRN	308.584	1.19131	0.285371	4.17461	2.99e-05	0.007316	up
KRT7	86.4749	3.44624	0.551201	6.25224	4.05e-10	8.64e-07	up
KRT16	2.93823	4.32852	0.982702	4.40471	1.06e-05	0.004079	up
KRT17	11.3555	2.8693	0.622879	4.60651	4.09e-06	0.002138	up
KRTAP5-1	58.8578	1.617	0.422233	3.82965	0.000128	0.017838	up
LAMC2	111.974	1.38593	0.340186	4.07404	4.62e-05	0.009771	up
LIF	32.7638	1.69937	0.423691	4.01088	6.05e-05	0.01129	up
LMNA	472.207	1.086	0.25285	4.29505	1.75e-05	0.005271	up
MELTF	13.4675	1.64796	0.469072	3.51323	0.000443	0.037009	up
ASCL2	18.0573	2.22138	0.547414	4.05794	4.95e-05	0.010113	up
NRARP	80.3375	1.61834	0.380892	4.24881	2.15e-05	0.006083	up
MSX2	5.24315	2.17327	0.558235	3.89311	9.9e-05	0.014999	up
GPRC5D	17.9889	1.65464	0.476601	3.47175	0.000517	0.040388	up
KLK7	11.2558	2.91613	0.67294	4.33342	1.47e-05	0.004858	up
KLK6	4.75772	3.83377	0.957751	4.00289	6.26e-05	0.011503	up
KLK10	23.952	3.97275	0.67942	5.84727	5e-09	7.83e-06	up
CEMIP	37.1304	2.70356	0.78195	3.45745	0.000545	0.041505	up
PLEKHG5	121.688	1.45417	0.372313	3.90577	9.39e-05	0.014613	up
PVT1	37.9779	1.78103	0.445319	3.99944	6.35e-05	0.011503	up
GAL3ST2	3.32347	3.20546	0.898903	3.56597	0.000363	0.033267	up
WNK4	111.598	2.09777	0.539264	3.89007	0.0001	0.015091	up
SULT2B1	6.79448	2.24313	0.638964	3.51057	0.000447	0.037118	up
TFAP2A	65.7708	1.70761	0.422025	4.04624	5.2e-05	0.010442	up
THBS2	30.0482	3.05278	0.634113	4.81425	1.48e-06	0.000964	up
ZNF165	15.6171	1.38212	0.408048	3.38714	0.000706	0.048941	up
LRFN4	47.7311	1.24625	0.331149	3.76343	0.000168	0.021398	up
ESRG	198.075	1.42623	0.407845	3.497	0.000471	0.038329	up
SLC52A2	47.6903	1.15975	0.311898	3.71838	0.000201	0.023618	up
ZNF703	170.191	1.50247	0.260713	5.76292	8.27e-09	1.14e-05	up
PGGHG	395.517	1.6953	0.494378	3.42916	0.000605	0.044734	up
FOSL1	36.5044	1.94671	0.456495	4.26447	2e-05	0.005741	up
ARHGAP39	71.2149	1.78847	0.36293	4.92788	8.31e-07	0.00065	up
EPPK1	725.075	1.5406	0.367395	4.1933	2.75e-05	0.007097	up
SLC4A11	38.8156	1.75559	0.457175	3.84008	0.000123	0.017199	up
PPP1R1B	187.179	1.77787	0.430572	4.12908	3.64e-05	0.008472	up
ANXA9	4.24406	2.40761	0.642076	3.74973	0.000177	0.021888	up
ABLIM2	28.6642	1.293	0.287244	4.50139	6.75e-06	0.003048	up
CBX2	5.24816	2.70937	0.762715	3.55227	0.000382	0.033985	up
HPDL	16.4339	1.76285	0.422179	4.17559	2.97e-05	0.007316	up
TNS4	173.202	1.99219	0.45388	4.38924	1.14e-05	0.004148	up
SNHG12	43.7225	1.35731	0.35316	3.84333	0.000121	0.017074	up
NKD1	100.37	2.11972	0.5146	4.11916	3.8e-05	0.008673	up
CCNE1	10.1282	2.36095	0.608407	3.88055	0.000104	0.015496	up
SAPCD2	37.0858	1.39251	0.394113	3.53326	0.00041	0.035451	up
GPRC5A	240.404	1.79893	0.514504	3.49643	0.000472	0.038329	up
CLDN1	12.0843	2.6395	0.638558	4.13353	3.57e-05	0.008392	up
PKDCC	128.802	1.53438	0.381158	4.02556	5.68e-05	0.010945	up
RECQL4	62.7924	1.61806	0.418834	3.86323	0.000112	0.016028	up
CDC25A	14.1051	1.64005	0.440052	3.72695	0.000194	0.023349	up
GATA6-AS1	17.0824	-1.68254	0.474604	-3.54514	0.000392	0.034542	down
MEF2B	4.77026	-3.65831	1.06684	-3.42912	0.000606	0.044734	down
LIFR-AS1	6.85179	-3.44106	0.818867	-4.20222	2.64e-05	0.006977	down
CTXND1	9.80735	-2.49011	0.669836	-3.7175	0.000201	0.023618	down
LOC101060524	7.53195	-4.92018	1.39645	-3.52334	0.000426	0.036011	down
KCNMB2	1.57318	-3.51844	0.937309	-3.75376	0.000174	0.021769	down
ABCA8	33.1725	-1.90324	0.512174	-3.716	0.000202	0.023618	down
TUBB4A	1.67266	-4.28159	1.20989	-3.53881	0.000402	0.034971	down
CPQ	22.2943	-1.30579	0.31578	-4.13512	3.55e-05	0.008392	down
CD52	30.9286	-1.82487	0.52612	-3.46855	0.000523	0.040437	down
SNHG14	29.9698	-1.70109	0.499088	-3.4084	0.000653	0.046802	down
FBLN5	28.0643	-1.88101	0.52265	-3.59898	0.000319	0.031078	down
SORBS1	157.095	-1.06474	0.310293	-3.4314	0.0006	0.044641	down
TXNIP	715.538	-1.07344	0.30408	-3.53012	0.000415	0.035613	down
FUT9	60.3523	-1.7578	0.467812	-3.7575	0.000172	0.021676	down
SMIM38	58.4689	-4.28397	0.635908	-6.73677	1.62e-11	4.76e-08	down
WASF3	21.3299	-2.1049	0.573809	-3.66829	0.000244	0.02663	down
ADAM28	94.1572	-1.38191	0.386742	-3.5732	0.000353	0.032965	down
RAPGEF4	14.905	-2.24182	0.642255	-3.49054	0.000482	0.038801	down
CHGA	91.2846	-2.33841	0.532399	-4.39221	1.12e-05	0.004148	down
FAM107A	21.5947	-1.92377	0.563022	-3.41686	0.000633	0.045789	down
FILIP1L	112.44	-1.04341	0.262269	-3.97839	6.94e-05	0.012164	down
SP140	13.6348	-1.67768	0.490307	-3.4217	0.000622	0.045543	down
PHF21B	1.63426	-2.99318	0.805961	-3.7138	0.000204	0.023627	down
RBPJL	6.34421	-3.67922	0.877126	-4.19463	2.73e-05	0.007097	down
CKB	181.603	-3.43159	0.586466	-5.8513	4.88e-09	7.83e-06	down
ALPK2	6.16899	-3.15042	0.756296	-4.16559	3.11e-05	0.007444	down
NIBAN1	74.7458	-1.01469	0.286309	-3.54403	0.000394	0.034542	down
CLCNKA	9.73339	-5.18273	1.27273	-4.07213	4.66e-05	0.009771	down
EFCAB13	14.9708	-1.22072	0.358815	-3.4021	0.000669	0.047033	down
ADH1B	102.617	-1.7126	0.39878	-4.29461	1.75e-05	0.005271	down
CNR1	5.37797	-3.73234	0.735847	-5.07217	3.93e-07	0.000355	down
COL2A1	36.6951	-5.87578	1.53877	-3.81849	0.000134	0.018446	down
EDARADD	7.94493	-3.21416	0.702178	-4.57741	4.71e-06	0.002353	down
CPA2	10.6638	-6.23344	1.16895	-5.33252	9.69e-08	0.000114	down
ADHFE1	26.281	-2.83285	0.5593	-5.065	4.08e-07	0.000355	down
UNC5D	5.54427	-3.76137	0.86463	-4.35026	1.36e-05	0.004563	down
CRYAB	18.9682	-1.88972	0.479844	-3.9382	8.21e-05	0.013776	down
SESN3	71.347	-1.70456	0.4248	-4.01263	6e-05	0.01129	down
C16orf89	21.9749	-2.55219	0.590843	-4.31957	1.56e-05	0.005031	down
MFSD4A	126.282	-1.93603	0.492003	-3.93499	8.32e-05	0.013862	down
CTNND2	10.477	-1.882	0.431532	-4.36122	1.29e-05	0.004404	down
ZNF385B	6.51254	-4.73821	1.1642	-4.06992	4.7e-05	0.009777	down
CCDC80	23.8083	-1.72953	0.486059	-3.55827	0.000373	0.033922	down
CREBRF	50.7411	-1.02775	0.210794	-4.87562	1.08e-06	0.000772	down
CYLD	58.3278	-1.0193	0.291625	-3.49523	0.000474	0.038369	down
CYP1B1	5.00443	-2.70401	0.678799	-3.98351	6.79e-05	0.012085	down
DES	99.2273	-2.09143	0.489201	-4.2752	1.91e-05	0.005608	down
SYNPO2	267.628	-1.21158	0.349517	-3.46645	0.000527	0.040621	down
DMD	59.365	-1.46172	0.365536	-3.99883	6.37e-05	0.011503	down
DOCK2	80.5432	-1.55921	0.351897	-4.43087	9.39e-06	0.003868	down
DRD5P2	7.53195	-4.92018	1.39645	-3.52334	0.000426	0.036011	down
DTNA	19.9201	-1.52397	0.441109	-3.45487	0.000551	0.041722	down
GAPT	7.1521	-2.20462	0.605276	-3.64233	0.00027	0.028335	down
ESR1	4.59329	-2.21781	0.53154	-4.17243	3.01e-05	0.007316	down
ESRRB	6.75875	-2.6089	0.642578	-4.06006	4.91e-05	0.01011	down
ESRRG	146.309	-4.27946	0.603712	-7.08858	1.35e-12	4.55e-09	down
ETV5	42.0683	-1.3165	0.352636	-3.7333	0.000189	0.022905	down
EVC	73.9033	-1.33897	0.387988	-3.45105	0.000558	0.041955	down
EVI2B	132.66	-1.67641	0.43036	-3.89537	9.81e-05	0.014957	down
ALDH1A1	178.925	-1.76863	0.508612	-3.47736	0.000506	0.039919	down
FBLN1	76.1415	-2.11913	0.46915	-4.51697	6.27e-06	0.00289	down
EFEMP1	28.2705	-2.18163	0.586763	-3.71808	0.000201	0.023618	down
FGD1	10.8864	-1.61863	0.441146	-3.66915	0.000243	0.02663	down
FGF7	9.60042	-2.15143	0.604882	-3.55678	0.000375	0.033922	down
COBLL1	168.813	-1.52672	0.35269	-4.3288	1.5e-05	0.004892	down
RAB11FIP2	46.3478	-1.45105	0.37089	-3.91234	9.14e-05	0.014561	down
CNKSR2	3.42298	-3.20925	0.890512	-3.60383	0.000314	0.030822	down
SPART	25.2962	-1.59782	0.460608	-3.46894	0.000523	0.040437	down
TBC1D9	51.7908	-1.5689	0.384984	-4.07524	4.6e-05	0.009771	down
ADGRL2	26.7111	-1.61009	0.452829	-3.55564	0.000377	0.033939	down
FMO2	5.3511	-2.63482	0.740472	-3.5583	0.000373	0.033922	down
FMO3	12.6332	-1.98812	0.476115	-4.17572	2.97e-05	0.007316	down
FMOD	107.311	-1.81882	0.506436	-3.59141	0.000329	0.031536	down
SYNE1	190.798	-2.13492	0.439489	-4.85773	1.19e-06	0.00082	down
ZFPM2	6.58563	-2.27679	0.6409	-3.55248	0.000382	0.033985	down
TPSD1	10.0297	-1.56116	0.432813	-3.607	0.00031	0.030704	down
ABCA6	12.8399	-1.81775	0.451266	-4.02812	5.62e-05	0.010916	down
FNDC5	6.84428	-2.24565	0.565328	-3.9723	7.12e-05	0.012386	down
CADM2	8.21413	-3.54708	0.909555	-3.89979	9.63e-05	0.014875	down
MAMDC2	14.167	-2.30044	0.564294	-4.07668	4.57e-05	0.009771	down
METTL7A	818.014	-1.13055	0.320075	-3.53215	0.000412	0.035469	down
ABI3BP	28.7771	-2.21695	0.397898	-5.57164	2.52e-08	3.12e-05	down
MYRIP	28.727	-2.40767	0.498851	-4.82642	1.39e-06	0.000933	down
TENM4	11.181	-2.24745	0.596576	-3.76725	0.000165	0.021273	down
SETBP1	123.736	-1.71576	0.363036	-4.72614	2.29e-06	0.001378	down
PPP1R16B	37.6829	-1.64849	0.447904	-3.68046	0.000233	0.025912	down
PHGDH	16.9977	-1.71964	0.503449	-3.41573	0.000636	0.045839	down
STAP1	4.67522	-3.1321	0.744656	-4.2061	2.6e-05	0.006936	down
GBGT1	22.0765	-2.06056	0.47002	-4.38399	1.17e-05	0.004148	down
HSPB8	7.23027	-1.95735	0.550751	-3.55396	0.000379	0.033985	down
CBLIF	557.099	-7.67579	1.02546	-7.48522	7.14e-14	3.36e-10	down
CYFIP2	78.0412	-1.85228	0.356753	-5.19205	2.08e-07	0.000233	down
AMPD1	13.3329	-2.0898	0.578292	-3.61375	0.000302	0.030169	down
HSPB7	9.20156	-3.98102	0.814466	-4.8879	1.02e-06	0.000748	down
GPC3	3.16543	-2.9152	0.774032	-3.76625	0.000166	0.021273	down
SIT1	3.7836	-2.74528	0.755344	-3.63448	0.000279	0.028954	down
RAB30	30.88	-1.41072	0.349358	-4.03804	5.39e-05	0.010589	down
GLUL	948.573	-1.32369	0.360689	-3.66991	0.000243	0.02663	down
GNG7	30.8233	-1.43842	0.382447	-3.76108	0.000169	0.021483	down
CXCL17	66.6869	-2.43506	0.695887	-3.49923	0.000467	0.038329	down
SIGLEC17P	6.45877	-2.23808	0.454732	-4.92175	8.58e-07	0.00065	down
CCDC141	9.05567	-2.01522	0.563172	-3.57835	0.000346	0.032622	down
GRIA4	8.4281	-2.09911	0.618705	-3.39274	0.000692	0.04838	down
KLF15	15.5491	-2.49757	0.660918	-3.77894	0.000157	0.020829	down
NR3C1	78.4821	-1.3759	0.367741	-3.74149	0.000183	0.022383	down
GSTA1	64.9775	-1.92435	0.564988	-3.40599	0.000659	0.047033	down
GSTA2	4.70526	-3.36349	0.97291	-3.45714	0.000546	0.041505	down
GSTM5	7.51652	-2.28673	0.662232	-3.45307	0.000554	0.041867	down
GUCY1A1	38.7494	-1.91627	0.468218	-4.09269	4.26e-05	0.00954	down
GUCY1B1	9.91255	-1.53974	0.444421	-3.4646	0.000531	0.040768	down
HDC	13.0718	-2.79727	0.626152	-4.46741	7.92e-06	0.003321	down
CFH	44.3631	-2.0958	0.486979	-4.30368	1.68e-05	0.005258	down
HLA-DOB	6.87327	-2.27544	0.617651	-3.68401	0.00023	0.025807	down
HPN	15.5628	-3.28768	0.899026	-3.65694	0.000255	0.02738	down
HRH2	30.905	-2.55659	0.652413	-3.91867	8.9e-05	0.014526	down
APLP1	10.9427	-2.63403	0.625903	-4.20836	2.57e-05	0.006936	down
H2BP1	8.06743	-3.05685	0.821579	-3.7207	0.000199	0.023618	down
TMEM119	25.471	-1.48054	0.370091	-4.00047	6.32e-05	0.011503	down
RBPMS2	23.6596	-2.09273	0.477054	-4.38678	1.15e-05	0.004148	down
IGFBP5	395.007	-1.51315	0.429612	-3.52214	0.000428	0.036045	down
GPR141	3.61375	-2.19797	0.626069	-3.51075	0.000447	0.037118	down
IL6ST	151.954	-1.10897	0.319517	-3.47076	0.000519	0.040388	down
KCNA3	30.8974	-1.59145	0.442261	-3.59843	0.00032	0.031078	down
KCNA10	4.94718	-5.56237	1.52678	-3.64319	0.000269	0.028335	down
CEP85L	49.9605	-1.67823	0.400575	-4.18955	2.8e-05	0.007137	down
GVINP1	84.146	-1.57572	0.390299	-4.03721	5.41e-05	0.010589	down
LINC00671	7.57663	-2.80448	0.761713	-3.68181	0.000232	0.025907	down
SLC9A4	118.436	-1.17857	0.311372	-3.78508	0.000154	0.020627	down
AFF3	75.7139	-1.45541	0.36873	-3.94708	7.91e-05	0.01337	down
LAMA2	49.8756	-2.55134	0.584866	-4.36226	1.29e-05	0.004404	down
LIFR	46.2974	-2.78476	0.602817	-4.61957	3.85e-06	0.002101	down
MAP6	8.67873	-1.71451	0.448339	-3.82414	0.000131	0.018134	down
LCN10	6.88761	-2.71408	0.77024	-3.52369	0.000426	0.036011	down
PLIN5	15.5655	-2.40559	0.613614	-3.92036	8.84e-05	0.014525	down
PRDM16-DT	120.251	-3.69925	0.550992	-6.71381	1.9e-11	4.95e-08	down
H3-2	64.7376	-1.50293	0.340215	-4.41758	9.98e-06	0.003946	down
NCAM1	26.6146	-2.01349	0.474815	-4.24057	2.23e-05	0.006162	down
NELL2	4.58465	-2.76957	0.730432	-3.79169	0.00015	0.020318	down
DDR2	128.327	-1.63083	0.435249	-3.74688	0.000179	0.022022	down
ATP4A	958.361	-8.34299	1.09474	-7.62096	2.52e-14	1.48e-10	down
ATP4B	604.837	-7.9354	1.02578	-7.736	1.03e-14	8.03e-11	down
PBX3	18.724	-1.35578	0.338045	-4.01065	6.06e-05	0.01129	down
NIN	91.4586	-1.23764	0.316131	-3.91496	9.04e-05	0.014561	down
PDE1A	21.9906	-2.20101	0.49039	-4.48829	7.18e-06	0.003123	down
PDE3A	6.84606	-2.17343	0.636909	-3.41247	0.000644	0.046249	down
EVL	116.235	-1.17827	0.337795	-3.48811	0.000486	0.038905	down
GHRL	7.11772	-1.93405	0.565731	-3.41868	0.000629	0.045631	down
PGA5	831.984	-6.826	0.833452	-8.19004	2.61e-16	3.07e-12	down
PGC	3102.96	-2.63445	0.565494	-4.65867	3.18e-06	0.00178	down
SERPINA4	11.0584	-2.18489	0.563767	-3.87551	0.000106	0.01572	down
PLAG1	6.7186	-1.97754	0.584975	-3.38056	0.000723	0.049981	down
PLCL1	14.0461	-1.67998	0.42424	-3.95997	7.5e-05	0.01276	down
PLN	6.3335	-1.94287	0.570719	-3.40425	0.000663	0.047033	down
PLOD2	20.8984	-1.75065	0.466581	-3.75207	0.000175	0.021799	down
FXYD6	27.9209	-1.58508	0.45671	-3.47064	0.000519	0.040388	down
DUOX1	103.868	-2.04051	0.508466	-4.01308	5.99e-05	0.01129	down
CLIC6	57.38	-3.30159	0.59171	-5.57974	2.41e-08	3.12e-05	down
POU2F2	35.5785	-1.62033	0.444655	-3.64403	0.000268	0.028335	down
TENT5C	208.312	-1.29789	0.35768	-3.62865	0.000285	0.029228	down
RASIP1	18.0641	-1.84214	0.522393	-3.52635	0.000421	0.035992	down
ACSM5	1.69662	-3.9227	0.960423	-4.08435	4.42e-05	0.009644	down
PPP2R3A	40.9691	-1.72579	0.470551	-3.66759	0.000245	0.02663	down
TENM3	3.11117	-2.29923	0.633055	-3.63195	0.000281	0.02911	down
CACNA2D3	6.30347	-3.56799	0.810852	-4.4003	1.08e-05	0.004096	down
EAF2	14.2889	-1.46367	0.395755	-3.69842	0.000217	0.024861	down
TEX14	2.1791	-3.4089	0.913161	-3.73308	0.000189	0.022905	down
FAM214A	48.2878	-1.30499	0.380088	-3.43339	0.000596	0.044454	down
RELN	3.6884	-2.90878	0.796084	-3.65386	0.000258	0.027541	down
STOX2	36.7966	-1.33969	0.38382	-3.4904	0.000482	0.038801	down
PLSCR4	11.0618	-1.79633	0.464202	-3.86972	0.000109	0.015899	down
PTGDS	42.8799	-1.92105	0.496915	-3.86595	0.000111	0.015948	down
PTGER3	13.4344	-6.09812	1.04676	-5.8257	5.69e-09	8.35e-06	down
SCUBE2	9.88896	-2.9433	0.705506	-4.1719	3.02e-05	0.007316	down
PTPRN	2.94603	-3.54964	0.907249	-3.91253	9.13e-05	0.014561	down
PTPRZ1	15.8394	-2.97044	0.867374	-3.42464	0.000616	0.045334	down
RAP1GAP	167.472	-1.86573	0.456879	-4.08364	4.43e-05	0.009644	down
RDX	47.0721	-1.39171	0.380208	-3.66039	0.000252	0.027138	down
RGS13	1.89994	-2.81396	0.809059	-3.47806	0.000505	0.039919	down
BACH2	9.92061	-2.10767	0.582449	-3.61863	0.000296	0.02986	down
RORA	43.9234	-1.30357	0.336804	-3.87041	0.000109	0.015899	down
SCN3A	10.0346	-1.66161	0.456811	-3.63741	0.000275	0.028753	down
SCTR	4.7984	-2.77308	0.776908	-3.56938	0.000358	0.032965	down
CCL11	40.7063	-2.22118	0.549197	-4.04442	5.25e-05	0.010442	down
CXCL12	28.0636	-1.93008	0.536698	-3.59622	0.000323	0.031214	down
SFRP1	6.61492	-2.76914	0.654999	-4.2277	2.36e-05	0.006449	down
PGA3	5075.13	-5.43548	0.820672	-6.62321	3.51e-11	8.26e-08	down
PGA4	6788.39	-6.9005	0.82175	-8.39733	4.57e-17	1.07e-12	down
GREM2	8.23501	-3.05688	0.853498	-3.58159	0.000342	0.032384	down
TPSB2	53.3751	-2.05452	0.456819	-4.49744	6.88e-06	0.003048	down
SLIT3	17.1583	-1.91412	0.529378	-3.61579	0.000299	0.030061	down
TCF4	87.1371	-1.41493	0.393695	-3.59397	0.000326	0.031356	down
TIMP3	74.3338	-1.84024	0.503746	-3.6531	0.000259	0.027541	down
TNXB	121.784	-1.81296	0.409924	-4.42268	9.75e-06	0.003946	down
ACTG2	44.521	-1.92693	0.539756	-3.57001	0.000357	0.032965	down
C5	13.958	-1.83099	0.527003	-3.47434	0.000512	0.040236	down
TTN	158.269	-1.7245	0.468699	-3.67934	0.000234	0.025912	down
COL14A1	20.0102	-2.49958	0.535016	-4.67197	2.98e-06	0.001709	down
ZBTB16	83.183	-1.9995	0.439474	-4.54977	5.37e-06	0.002575	down
ZSCAN26	18.7462	-1.08205	0.2981	-3.62982	0.000284	0.029222	down
IRX3	11.9048	-1.97905	0.58152	-3.40323	0.000666	0.047033	down
EFCAB1	4.91979	-2.61051	0.707936	-3.68749	0.000226	0.025579	down
ARHGAP10	40.8927	-1.36177	0.389275	-3.49824	0.000468	0.038329	down
MCTP1	24.2019	-1.4985	0.433138	-3.45963	0.000541	0.041392	down
HAND2-AS1	2.57085	-3.02028	0.861598	-3.50544	0.000456	0.037707	down
FRMD1	66.4243	-4.95713	0.799328	-6.20162	5.59e-10	1.09e-06	down
CSRNP3	5.9011	-2.07129	0.450177	-4.60104	4.2e-06	0.002147	down
TRPM3	7.15971	-3.18325	0.915137	-3.47844	0.000504	0.039919	down
TET1	34.4902	-1.69691	0.333252	-5.09198	3.54e-07	0.000346	down
ASXL3	9.99549	-2.64315	0.646609	-4.08771	4.36e-05	0.009644	down
GRIP2	45.5525	-2.46358	0.621318	-3.96508	7.34e-05	0.012674	down
C22orf23	6.1515	-2.88369	0.749775	-3.84607	0.00012	0.017074	down
IRS4	3.65463	-5.00306	1.08592	-4.60721	4.08e-06	0.002138	down
TOX2	32.1128	-1.33689	0.384447	-3.47743	0.000506	0.039919	down
LIPF	1789.93	-4.67408	0.770403	-6.06706	1.3e-09	2.35e-06	down
RUNX2	54.9754	-1.35763	0.381685	-3.55694	0.000375	0.033922	down
CCKBR	9.22832	-4.36863	1.11688	-3.91147	9.17e-05	0.014561	down
AQP10	3.03121	-3.97134	1.01617	-3.90815	9.3e-05	0.014606	down
SYNGR1	10.613	-1.77374	0.514014	-3.45077	0.000559	0.041955	down
NEXN	13.8393	-1.42228	0.366042	-3.88558	0.000102	0.015275	down
FCMR	41.6668	-2.35987	0.534456	-4.41547	1.01e-05	0.003946	down
MS4A1	14.3172	-3.94835	0.925119	-4.26794	1.97e-05	0.005722	down
CD22	8.45161	-2.24886	0.605323	-3.71515	0.000203	0.023618	down
GLP2R	11.4753	-2.03773	0.540416	-3.77067	0.000163	0.021234	down
CYP7B1	8.0597	-2.2033	0.62156	-3.54479	0.000393	0.034542	down
QKI	89.1931	-1.24507	0.345874	-3.59978	0.000318	0.031078	down
HOMER2	38.7288	-2.08565	0.578095	-3.60779	0.000309	0.030704	down
CD36	26.8393	-1.48842	0.403583	-3.68801	0.000226	0.025579	down
ZEB2	220.399	-1.47541	0.430927	-3.4238	0.000618	0.045334	down
EPM2AIP1	30.2449	-1.18919	0.340019	-3.49742	0.00047	0.038329	down
KCNE2	30.9386	-4.06858	1.13606	-3.58131	0.000342	0.032384	down

## Sheet: Table S4
Supplementary Table 4: Linked list of GSE62254, GSE84437 and GSE15459 datasets in GEO database
Dataset	Numbers of sample used	Cancer	Platform	Link to dataset
GSE62254	300	gastric cancer	GPL570	https://www.ncbi.nlm.nih.gov/geo/query/acc.cgi?acc=GSE62254
GSE84437	433	gastric cancer	GPL6947	https://www.ncbi.nlm.nih.gov/geo/query/acc.cgi?acc=GSE84437
GSE15459	192	gastric cancer	GPL570	https://www.ncbi.nlm.nih.gov/geo/query/acc.cgi?acc=GSE15459
